# Supplementary material for: Integration of RNA Editing into Multiomics Machine Learning Models for Predicting Drug Responses in Breast Cancer Patients
Source: Biomedicines. 2026 Mar 14;14(3):665. doi: 10.3390/biomedicines14030665 (PMC13024426; doi:10.3390/biomedicines14030665)
Supplement: Supplementary file 1 [file biomedicines-14-00665-s001.zip]

Archive with 6 entries (6 files):
- Figure S1.jpg
- Figure S2.pdf
- Figure S3.pdf
- Figure S4.pdf
- Figure S5.pdf
- Tables_Suppl.xlsx
