# Supplementary material for: Integration of RNA Editing into Multiomics Machine Learning Models for Predicting Drug Responses in Breast Cancer Patients
Source: Biomedicines. 2026 Mar 14;14(3):665. doi: 10.3390/biomedicines14030665 (PMC13024426; doi:10.3390/biomedicines14030665)
Supplement: Supplementary file 1 [file biomedicines-14-00665-s001.zip › Tables_Suppl.xlsx]

## Sheet: Index
INDEX
Table S1: Results of differential expression analysis between responders and non-responders to therapy.
Table S2: Results of differential RNA editing site analysis between responders and non-responders to therapy.
Table S3: Results of tumor mutation differences per gene between responders and non-responders to therapy.
Table S4: Results of tumor variant differences between responders and non-responders to therapy.

## Sheet: S1 DEG pvalue
	baseMean	log2FoldChange	lfcSE	stat	pvalue	padj
ENST00000682133.1	27.4057	-25.2341	1.57605	-16.011	1.07e-57	1.64e-52
ENST00000568950.5	22.5543	-24.0625	1.55689	-15.4555	6.93e-54	5.32e-49
ENST00000674993.1	28.6954	-25.2973	1.66213	-15.2198	2.61e-52	1.34e-47
ENST00000698877.1	17.1975	-24.6184	1.6672	-14.7664	2.41e-49	9.27e-45
ENST00000699189.1	12.4162	-24.1097	1.63493	-14.7466	3.24e-49	9.95e-45
ENST00000675336.1	10.1285	-23.898	1.77012	-13.5008	1.55e-41	3.96e-37
ENST00000504499.5	22.1455	-24.9651	1.86039	-13.4192	4.67e-41	1.02e-36
ENST00000469362.6	51.679	-26.1194	1.97359	-13.2345	5.55e-40	1.07e-35
ENST00000519141.5	86.9584	-26.4117	2.03263	-12.9939	1.33e-38	2.26e-34
ENST00000637994.1	10.9943	-24.0045	1.86291	-12.8855	5.43e-38	8.35e-34
ENST00000437293.5	75.4179	-26.5623	2.12729	-12.4864	8.86e-36	1.24e-31
ENST00000517426.5	69.301	-26.4191	2.12655	-12.4234	1.95e-35	2.5e-31
ENST00000514261.1	10.0522	-23.8098	1.96655	-12.1074	9.65e-34	1.14e-29
ENST00000436730.7	28.687	-24.2233	2.00776	-12.0649	1.62e-33	1.78e-29
ENST00000643877.1	31.7737	-25.4539	2.14397	-11.8724	1.65e-32	1.69e-28
ENST00000645425.1	25.6262	-24.7906	2.10953	-11.7517	6.92e-32	6.65e-28
ENST00000681239.1	55.5177	-26.0697	2.22048	-11.7406	7.89e-32	7.13e-28
ENST00000347470.8	40.7855	-25.0477	2.16829	-11.5518	7.22e-31	6.17e-27
ENST00000512756.5	109.05	-26.2066	2.30794	-11.355	7e-30	5.66e-26
ENST00000505523.1	15.031	-24.4362	2.16975	-11.2622	2.02e-29	1.55e-25
ENST00000707116.1	18.4158	-24.7039	2.21184	-11.169	5.79e-29	4.04e-25
ENST00000369658.5	35.9832	-25.6255	2.29393	-11.171	5.66e-29	4.04e-25
ENST00000678070.1	126.259	-27.3192	2.46023	-11.1043	1.2e-28	7.99e-25
ENST00000327397.8	13.7777	-23.8257	2.16705	-10.9946	4.06e-28	2.6e-24
ENST00000553942.5	33.3931	-24.8412	2.28177	-10.8868	1.33e-27	8.19e-24
ENST00000699754.1	11.2333	-24.0312	2.27873	-10.5459	5.31e-26	3.14e-22
ENST00000558379.5	13.8232	-24.3144	2.30713	-10.5388	5.72e-26	3.26e-22
ENST00000524979.1	12.6952	-24.1916	2.29832	-10.5258	6.57e-26	3.61e-22
ENST00000503732.1	18.4803	-24.6948	2.35626	-10.4805	1.06e-25	5.63e-22
ENST00000376140.4	32.2084	-25.452	2.43815	-10.4391	1.64e-25	8.42e-22
ENST00000608319.1	35.8392	-25.6169	2.457	-10.4261	1.88e-25	9.34e-22
ENST00000493643.3	43.1485	-25.8728	2.48319	-10.4192	2.03e-25	9.73e-22
ENST00000642007.2	56.7936	-26.243	2.52156	-10.4075	2.29e-25	1.07e-21
ENST00000432607.2	92.8724	-6.38262	0.645998	-9.88024	5.07e-23	2.29e-19
ENST00000641596.1	2064.3	-4.10641	0.41747	-9.83644	7.84e-23	3.44e-19
ENST00000685765.1	16.7327	-24.5758	2.5223	-9.74341	1.97e-22	8.17e-19
ENST00000466186.2	14.1888	-24.3477	2.49838	-9.7454	1.93e-22	8.17e-19
ENST00000466153.5	27.7638	-25.2637	2.60632	-9.69328	3.22e-22	1.3e-18
ENST00000599198.5	1490.2	-6.04963	0.630282	-9.5983	8.13e-22	3.2e-18
ENST00000376971.4	104.663	-7.42432	0.797334	-9.31143	1.26e-20	4.85e-17
ENST00000673791.1	97.9892	-4.15033	0.457996	-9.06193	1.28e-19	4.8e-16
ENST00000527220.2	244.685	4.10739	0.456561	8.99637	2.33e-19	8.54e-16
ENST00000638678.1	12.2255	-24.1396	2.69163	-8.96839	3.01e-19	1.06e-15
ENST00000642898.1	112.944	-4.87438	0.543701	-8.96519	3.1e-19	1.06e-15
ENST00000699019.1	11.6317	-24.0836	2.68583	-8.96691	3.05e-19	1.06e-15
ENST00000519961.5	17.7041	-24.6608	2.75235	-8.95991	3.25e-19	1.09e-15
ENST00000697838.1	17.4063	-24.6373	2.75365	-8.94714	3.65e-19	1.19e-15
ENST00000687995.1	22.2261	-24.9487	2.79617	-8.92246	4.56e-19	1.46e-15
ENST00000520546.1	1014.04	-4.35489	0.488321	-8.9181	4.74e-19	1.49e-15
ENST00000307719.9	1821.02	-3.13164	0.351307	-8.91426	4.91e-19	1.51e-15
ENST00000436228.6	6.83143	24.4535	2.76361	8.84839	8.88e-19	2.68e-15
ENST00000662759.1	213.792	-4.12024	0.465895	-8.8437	9.26e-19	2.71e-15
ENST00000644563.1	215.291	-5.75545	0.650864	-8.84279	9.34e-19	2.71e-15
ENST00000680920.1	43.0325	27.0306	3.06308	8.82467	1.1e-18	3.12e-15
ENST00000656315.1	1602.26	-4.07952	0.472287	-8.63779	5.73e-18	1.6e-14
ENST00000681207.1	28.4477	26.4504	3.06312	8.6351	5.87e-18	1.61e-14
ENST00000511712.1	74.9742	-6.90035	0.801831	-8.60574	7.58e-18	2.04e-14
ENST00000701677.1	23.1953	26.1608	3.06315	8.54051	1.34e-17	3.54e-14
ENST00000354666.4	1510.09	-3.3042	0.391687	-8.4358	3.29e-17	8.57e-14
ENST00000518235.5	43.331	-25.7022	3.07262	-8.36494	6.01e-17	1.54e-13
ENST00000593298.5	341.931	-5.17701	0.623397	-8.30451	1e-16	2.52e-13
ENST00000616754.1	431.31	-3.30762	0.398555	-8.29903	1.05e-16	2.6e-13
ENST00000550389.5	32.0562	-25.4594	3.07264	-8.28584	1.17e-16	2.82e-13
ENST00000314980.5	610.838	4.40914	0.532084	8.28655	1.17e-16	2.82e-13
ENST00000473621.5	189.482	-6.80846	0.827002	-8.2327	1.83e-16	4.33e-13
ENST00000671607.1	113.221	-6.3648	0.774699	-8.21584	2.11e-16	4.91e-13
ENST00000524245.5	291.779	-6.02893	0.735768	-8.19406	2.53e-16	5.79e-13
ENST00000632685.1	29.4984	-25.1366	3.07265	-8.18074	2.82e-16	6.37e-13
ENST00000450156.6	11.0751	-24.0123	2.94772	-8.14604	3.76e-16	8.37e-13
ENST00000679894.1	49.5804	-24.9678	3.07261	-8.12593	4.44e-16	9.75e-13
ENST00000545197.3	290.561	-4.05462	0.499801	-8.11247	4.96e-16	1.07e-12
ENST00000382330.7	23.591	-24.9053	3.07268	-8.10541	5.26e-16	1.12e-12
ENST00000651626.1	8.8736	24.8167	3.06341	8.10103	5.45e-16	1.15e-12
ENST00000648668.1	20.4546	-24.8576	3.0727	-8.08983	5.97e-16	1.24e-12
ENST00000681541.1	19.9325	-24.821	3.0727	-8.07791	6.59e-16	1.35e-12
ENST00000640610.1	8.29807	24.7215	3.06344	8.06986	7.04e-16	1.42e-12
ENST00000268049.11	23.1826	-24.748	3.07268	-8.05421	8e-16	1.6e-12
ENST00000529292.5	7.92511	24.6614	3.06346	8.05017	8.27e-16	1.63e-12
ENST00000530945.1	921.518	2.08914	0.260146	8.03067	9.69e-16	1.89e-12
ENST00000673936.1	6.87521	24.461	3.06353	7.9846	1.41e-15	2.67e-12
ENST00000574616.2	16.1606	-24.5362	3.07274	-7.98511	1.4e-15	2.67e-12
ENST00000481224.5	13.8087	24.4393	3.06326	7.97821	1.48e-15	2.78e-12
ENST00000506087.5	15.884	-24.5063	3.07274	-7.97539	1.52e-15	2.81e-12
ENST00000679790.1	6.58145	24.3998	3.06355	7.96456	1.66e-15	3.03e-12
ENST00000309546.8	678.252	2.62844	0.330351	7.95651	1.77e-15	3.2e-12
ENST00000321253.7	150.244	-2.78035	0.350463	-7.93336	2.13e-15	3.81e-12
ENST00000224756.12	14.3717	-24.3683	3.07276	-7.93043	2.18e-15	3.86e-12
ENST00000689832.1	13.6458	-24.2893	3.07278	-7.90467	2.69e-15	4.69e-12
ENST00000456306.2	5.71717	24.1996	3.06364	7.89898	2.81e-15	4.85e-12
ENST00000523908.5	15.0975	-24.2425	3.07275	-7.8895	3.03e-15	5.18e-12
ENST00000296533.3	7389.34	-3.79693	0.481511	-7.88545	3.13e-15	5.29e-12
ENST00000478451.1	12.6584	-24.2003	3.07279	-7.87566	3.39e-15	5.66e-12
ENST00000381000.8	9.52009	24.0618	3.06338	7.85468	4.01e-15	6.62e-12
ENST00000225171.7	1319.73	-2.91146	0.370853	-7.85069	4.14e-15	6.73e-12
ENST00000582539.5	11.9276	-24.1215	3.07281	-7.84997	4.16e-15	6.73e-12
ENST00000696912.1	11.6545	-24.0919	3.07282	-7.84032	4.49e-15	7.19e-12
ENST00000345063.8	716.669	-3.04329	0.388637	-7.83067	4.85e-15	7.69e-12
ENST00000675387.1	11.335	-24.0471	3.07282	-7.82573	5.05e-15	7.91e-12
ENST00000674590.1	11.1036	-24.0127	3.07283	-7.81453	5.52e-15	8.56e-12
ENST00000673841.1	4.95536	23.898	3.06374	7.80028	6.18e-15	9.49e-12
ENST00000438313.6	10.5112	-23.9446	3.07285	-7.79233	6.58e-15	1e-11
ENST00000495380.7	261.427	-3.64598	0.468386	-7.78413	7.02e-15	1.06e-11
ENST00000282957.9	3942.31	-6.94845	0.893132	-7.77987	7.26e-15	1.08e-11
ENST00000269187.10	33264.6	-2.49423	0.321035	-7.76934	7.89e-15	1.17e-11
ENST00000544049.2	186.891	-6.17621	0.795615	-7.76281	8.31e-15	1.22e-11
ENST00000676647.1	10.8802	-23.8487	3.07284	-7.76112	8.42e-15	1.22e-11
ENST00000350221.4	511.062	-3.24749	0.419416	-7.74289	9.72e-15	1.4e-11
ENST00000252250.7	85.1807	4.34244	0.56151	7.7335	1.05e-14	1.49e-11
ENST00000618088.4	10.2606	-23.7603	3.07285	-7.73232	1.06e-14	1.49e-11
ENST00000704741.1	8.76948	-23.6979	3.07291	-7.7119	1.24e-14	1.73e-11
ENST00000291527.3	5978.61	-4.43959	0.578771	-7.67071	1.71e-14	2.37e-11
ENST00000561429.1	80.7311	-10.3189	1.35466	-7.61738	2.59e-14	3.55e-11
ENST00000302649.4	69.7776	-3.96978	0.521308	-7.61505	2.64e-14	3.58e-11
ENST00000372851.8	1656.87	-3.64361	0.479846	-7.59328	3.12e-14	4.17e-11
ENST00000243924.4	573.228	3.87283	0.509977	7.59413	3.1e-14	4.17e-11
ENST00000452488.1	21.1992	-5.55139	0.731475	-7.58932	3.22e-14	4.26e-11
ENST00000508123.1	83.7446	-3.29416	0.441741	-7.45722	8.84e-14	1.15e-10
ENST00000490247.1	128.905	-2.5246	0.338526	-7.45761	8.81e-14	1.15e-10
ENST00000367098.6	183.965	-5.47191	0.736035	-7.43431	1.05e-13	1.36e-10
ENST00000409836.3	209.858	1.80291	0.242688	7.42893	1.09e-13	1.4e-10
ENST00000255320.6	14.5636	-22.1414	3.00552	-7.36693	1.75e-13	2.22e-10
ENST00000600518.2	126.103	-5.50004	0.749707	-7.33626	2.2e-13	2.77e-10
ENST00000328619.10	109.735	3.38843	0.462716	7.32292	2.43e-13	3.03e-10
ENST00000602646.1	55.7387	-5.99132	0.8188	-7.3172	2.53e-13	3.14e-10
ENST00000371694.7	401.893	2.0078	0.274842	7.30529	2.77e-13	3.4e-10
ENST00000234392.3	194.896	1.94265	0.26655	7.28814	3.14e-13	3.83e-10
ENST00000530398.1	35.4756	3.65694	0.503212	7.2672	3.67e-13	4.44e-10
ENST00000502875.1	474.486	-2.91608	0.401517	-7.26266	3.8e-13	4.56e-10
ENST00000371610.7	1826.59	-2.08982	0.288003	-7.25623	3.98e-13	4.74e-10
ENST00000645586.1	153.64	-3.38092	0.466262	-7.25112	4.13e-13	4.89e-10
ENST00000390285.4	1045.33	3.1932	0.441772	7.22817	4.9e-13	5.74e-10
ENST00000326294.4	2613.44	2.29631	0.318286	7.21461	5.41e-13	6.3e-10
ENST00000601187.1	106.386	4.85423	0.673519	7.20728	5.71e-13	6.59e-10
ENST00000314412.7	189.314	1.99053	0.276296	7.20437	5.83e-13	6.69e-10
ENST00000403160.4	49.9682	-2.84301	0.395588	-7.1868	6.63e-13	7.55e-10
ENST00000519688.5	101.733	-3.9083	0.54434	-7.17989	6.98e-13	7.88e-10
ENST00000442267.3	14028.4	-1.96534	0.273892	-7.17559	7.2e-13	8.07e-10
ENST00000234798.5	52.1272	-2.95658	0.412489	-7.16765	7.63e-13	8.5e-10
ENST00000570682.2	23.1678	-6.67893	0.933315	-7.15614	8.3e-13	9.17e-10
ENST00000261652.7	166.447	2.78821	0.3902	7.14559	8.96e-13	9.84e-10
ENST00000474582.1	362.396	2.24561	0.315195	7.12451	1.04e-12	1.14e-09
ENST00000684483.1	438.549	3.28817	0.462887	7.10361	1.22e-12	1.32e-09
ENST00000402613.4	54.2533	-7.79785	1.09789	-7.10258	1.22e-12	1.32e-09
ENST00000478299.1	93.7641	2.76439	0.389771	7.09233	1.32e-12	1.41e-09
ENST00000590943.6	644.587	2.35754	0.333925	7.06009	1.66e-12	1.76e-09
ENST00000655778.1	23.8431	-4.37804	0.620541	-7.0552	1.72e-12	1.81e-09
ENST00000178638.8	9630.87	-2.38671	0.338641	-7.04791	1.82e-12	1.9e-09
ENST00000520271.5	1700.42	-2.86201	0.406243	-7.04506	1.85e-12	1.92e-09
ENST00000592052.1	446.138	2.47807	0.352896	7.02211	2.19e-12	2.25e-09
ENST00000423263.5	29.6894	-4.88224	0.696608	-7.00859	2.41e-12	2.47e-09
ENST00000686248.2	60.6854	-5.38693	0.769553	-7.00007	2.56e-12	2.6e-09
ENST00000377795.7	31396.1	2.26879	0.324162	6.99894	2.58e-12	2.61e-09
ENST00000438510.5	445.384	2.13682	0.305462	6.99536	2.65e-12	2.66e-09
ENST00000522940.5	315.091	-2.94651	0.422908	-6.96725	3.23e-12	3.22e-09
ENST00000566054.1	3.94006	-4.08862	0.587164	-6.96333	3.32e-12	3.29e-09
ENST00000448058.1	15.2508	2.35364	0.338189	6.95954	3.41e-12	3.36e-09
ENST00000498815.1	2029.83	2.96155	0.425797	6.95531	3.52e-12	3.44e-09
ENST00000636932.1	64.0471	-3.02942	0.435756	-6.9521	3.6e-12	3.5e-09
ENST00000215886.6	328.866	2.24743	0.323327	6.95097	3.63e-12	3.51e-09
ENST00000434330.1	47.869	-2.64261	0.380575	-6.94372	3.82e-12	3.67e-09
ENST00000481758.1	93.9295	2.27061	0.327326	6.93685	4.01e-12	3.83e-09
ENST00000473624.2	2597.71	-1.69172	0.244063	-6.93147	4.16e-12	3.95e-09
ENST00000496704.1	451.728	-2.39336	0.346283	-6.91156	4.79e-12	4.52e-09
ENST00000417424.1	95.8775	2.64965	0.384807	6.88566	5.75e-12	5.39e-09
ENST00000646641.1	1328.7	1.17757	0.171083	6.88307	5.86e-12	5.46e-09
ENST00000552588.5	175.663	8.26777	1.2015	6.88122	5.93e-12	5.49e-09
ENST00000437876.1	46.4623	-4.60152	0.669326	-6.87485	6.21e-12	5.71e-09
ENST00000356289.10	826.303	1.88629	0.274422	6.87368	6.26e-12	5.72e-09
ENST00000302555.10	439.12	-4.0621	0.591896	-6.86286	6.75e-12	6.1e-09
ENST00000589334.5	385.338	-3.4167	0.49782	-6.86331	6.73e-12	6.1e-09
ENST00000429360.6	1765.13	1.64439	0.240031	6.85076	7.35e-12	6.6e-09
ENST00000657488.1	313.279	-2.10126	0.306803	-6.8489	7.44e-12	6.65e-09
ENST00000392953.8	195.646	1.6647	0.243535	6.83557	8.17e-12	7.25e-09
ENST00000689186.1	8896.08	1.89649	0.277864	6.82524	8.78e-12	7.75e-09
ENST00000341074.10	48.8844	5.50837	0.807318	6.82304	8.91e-12	7.83e-09
ENST00000677962.1	145.06	-2.38281	0.349759	-6.81273	9.58e-12	8.31e-09
ENST00000599101.5	146.673	3.36671	0.494132	6.81338	9.53e-12	8.31e-09
ENST00000372387.1	140.089	-2.70737	0.397609	-6.80914	9.82e-12	8.48e-09
ENST00000246914.10	992.62	-2.67439	0.39382	-6.7909	1.11e-11	9.57e-09
ENST00000216341.9	525.569	2.38233	0.351058	6.78615	1.15e-11	9.83e-09
ENST00000481933.1	284.532	2.49115	0.367915	6.77099	1.28e-11	1.09e-08
ENST00000639952.1	137.797	-2.83381	0.419403	-6.75677	1.41e-11	1.19e-08
ENST00000368947.9	992.706	-1.96962	0.291618	-6.75413	1.44e-11	1.21e-08
ENST00000616880.1	102.167	2.70403	0.401045	6.74246	1.56e-11	1.3e-08
ENST00000503179.5	65.3731	-3.23717	0.480509	-6.73697	1.62e-11	1.34e-08
ENST00000258930.8	432.684	1.56992	0.23353	6.72259	1.79e-11	1.47e-08
ENST00000599274.2	42.647	1.94568	0.289616	6.71815	1.84e-11	1.51e-08
ENST00000674159.1	271.209	-1.64366	0.244872	-6.71233	1.92e-11	1.57e-08
ENST00000297323.12	2638.98	-2.24026	0.333878	-6.70983	1.95e-11	1.58e-08
ENST00000368452.7	606.612	-2.42612	0.362794	-6.68732	2.27e-11	1.84e-08
ENST00000306384.5	1995.83	1.33565	0.199937	6.68038	2.38e-11	1.91e-08
ENST00000541049.1	52.6997	2.11669	0.316851	6.68041	2.38e-11	1.91e-08
ENST00000245903.4	69.032	2.04004	0.305518	6.67732	2.43e-11	1.94e-08
ENST00000697731.1	1334.13	-3.75341	0.563192	-6.66454	2.65e-11	2.1e-08
ENST00000506581.6	329.084	3.8135	0.572273	6.66377	2.67e-11	2.1e-08
ENST00000521326.2	78.6699	-1.91409	0.28746	-6.65864	2.76e-11	2.17e-08
ENST00000702281.1	450.132	-2.81627	0.423149	-6.65551	2.82e-11	2.2e-08
ENST00000647374.2	1325.22	-2.85574	0.429652	-6.64663	3e-11	2.33e-08
ENST00000658344.1	77.1264	-2.46399	0.370829	-6.64454	3.04e-11	2.35e-08
ENST00000369849.9	53.6431	3.03003	0.456427	6.63858	3.17e-11	2.43e-08
ENST00000390551.6	21765.7	2.79059	0.420502	6.63633	3.22e-11	2.46e-08
ENST00000579458.1	147.744	-3.25513	0.491269	-6.62596	3.45e-11	2.62e-08
ENST00000341584.4	77.1317	-4.64768	0.702105	-6.61963	3.6e-11	2.73e-08
ENST00000607084.1	15.5459	-2.63823	0.39883	-6.61492	3.72e-11	2.8e-08
ENST00000662205.1	79.0859	-5.03716	0.762458	-6.60648	3.94e-11	2.95e-08
ENST00000380289.3	253.153	-2.93542	0.444829	-6.59898	4.14e-11	3.09e-08
ENST00000674341.1	169.561	-1.919	0.291013	-6.59419	4.28e-11	3.17e-08
ENST00000493477.2	132.531	2.87579	0.436525	6.58792	4.46e-11	3.29e-08
ENST00000651761.1	317.502	2.54009	0.38643	6.57324	4.92e-11	3.62e-08
ENST00000375855.3	37.4338	-2.73728	0.417034	-6.56369	5.25e-11	3.84e-08
ENST00000527326.1	341.651	1.8166	0.276879	6.561	5.34e-11	3.89e-08
ENST00000216338.9	203.099	1.98396	0.302658	6.55512	5.56e-11	4.03e-08
ENST00000605140.6	5059.68	1.98703	0.303224	6.553	5.64e-11	4.07e-08
ENST00000270310.7	26.6901	1.81329	0.276973	6.5468	5.88e-11	4.22e-08
ENST00000474864.5	411.184	1.96434	0.300221	6.543	6.03e-11	4.31e-08
ENST00000599898.5	447.108	2.16597	0.331143	6.5409	6.11e-11	4.35e-08
ENST00000465939.1	108.337	-2.27501	0.347873	-6.53976	6.16e-11	4.36e-08
ENST00000649249.1	406.828	2.98944	0.457906	6.52851	6.64e-11	4.68e-08
ENST00000371625.8	3216.59	1.94642	0.298463	6.52145	6.96e-11	4.89e-08
ENST00000312988.9	26.741	-2.87617	0.441478	-6.51487	7.28e-11	5.08e-08
ENST00000517492.5	117.996	-3.65263	0.561751	-6.50223	7.91e-11	5.49e-08
ENST00000466755.1	48.0891	-2.27523	0.349939	-6.50179	7.94e-11	5.49e-08
ENST00000621654.2	927.931	1.70509	0.262346	6.4994	8.06e-11	5.56e-08
ENST00000217182.6	1331.92	-3.42231	0.526612	-6.49873	8.1e-11	5.56e-08
ENST00000478845.2	93.1101	-1.68213	0.259021	-6.49419	8.35e-11	5.7e-08
ENST00000696558.1	251.993	2.91233	0.44963	6.47716	9.35e-11	6.35e-08
ENST00000262738.9	2183.64	-1.32579	0.204976	-6.46804	9.93e-11	6.72e-08
ENST00000373736.7	1431.47	-2.89795	0.448468	-6.46188	1.03e-10	6.97e-08
ENST00000338163.10	226.716	4.32032	0.669976	6.44847	1.13e-10	7.58e-08
ENST00000432418.1	53.9659	-2.2948	0.355966	-6.44668	1.14e-10	7.64e-08
ENST00000593726.5	376.167	-1.87313	0.290807	-6.44112	1.19e-10	7.89e-08
ENST00000390545.3	23812.2	2.35322	0.365472	6.43885	1.2e-10	7.97e-08
ENST00000464536.1	184.688	2.32588	0.36156	6.43292	1.25e-10	8.25e-08
ENST00000559499.1	122.505	-2.06836	0.322306	-6.41736	1.39e-10	9.11e-08
ENST00000491536.5	74.3055	3.21876	0.502022	6.41159	1.44e-10	9.42e-08
ENST00000544301.7	362.5	-4.4139	0.688639	-6.4096	1.46e-10	9.5e-08
ENST00000607056.1	1364.44	-1.63229	0.254839	-6.40521	1.5e-10	9.69e-08
ENST00000246551.9	564.046	1.72201	0.268841	6.40532	1.5e-10	9.69e-08
ENST00000197268.13	2210.5	-1.61687	0.252749	-6.39712	1.58e-10	1.02e-07
ENST00000624096.1	24.2787	1.28548	0.20101	6.39511	1.6e-10	1.03e-07
ENST00000490728.5	349.418	1.63378	0.25559	6.3922	1.64e-10	1.04e-07
ENST00000225844.7	430.742	2.45904	0.384704	6.39203	1.64e-10	1.04e-07
ENST00000390237.2	266432	2.40559	0.376745	6.38521	1.71e-10	1.08e-07
ENST00000598183.1	27.8858	-1.19082	0.186945	-6.36986	1.89e-10	1.19e-07
ENST00000372861.5	769.617	-2.02952	0.318818	-6.36576	1.94e-10	1.22e-07
ENST00000281830.4	1712.79	-2.04532	0.321536	-6.36109	2e-10	1.25e-07
ENST00000523016.1	63.7137	-1.95055	0.306697	-6.35986	2.02e-10	1.26e-07
ENST00000438075.7	252.994	1.64869	0.2593	6.35822	2.04e-10	1.26e-07
ENST00000473611.5	221.453	1.62245	0.255175	6.35818	2.04e-10	1.26e-07
ENST00000589374.1	279.122	1.76647	0.277964	6.35503	2.08e-10	1.28e-07
ENST00000313421.11	1815.67	1.79611	0.283051	6.34553	2.22e-10	1.36e-07
ENST00000379328.9	8548.34	-1.80873	0.285384	-6.33788	2.33e-10	1.42e-07
ENST00000580666.6	917.683	-1.78509	0.281966	-6.33086	2.44e-10	1.48e-07
ENST00000415641.8	311.235	-3.16117	0.499782	-6.32509	2.53e-10	1.53e-07
ENST00000457194.6	145.882	-1.71371	0.271339	-6.31577	2.69e-10	1.62e-07
ENST00000264474.4	734.63	1.62808	0.257918	6.3124	2.75e-10	1.65e-07
ENST00000654516.1	26.8329	-4.75722	0.753836	-6.31068	2.78e-10	1.66e-07
ENST00000473330.1	1231.17	2.42794	0.384907	6.30785	2.83e-10	1.67e-07
ENST00000613871.1	26.2812	-3.49692	0.554418	-6.30737	2.84e-10	1.67e-07
ENST00000250241.12	133.909	2.39682	0.380002	6.30738	2.84e-10	1.67e-07
ENST00000407817.3	921.751	1.92148	0.304627	6.30765	2.83e-10	1.67e-07
ENST00000261731.4	4.80183	2.98824	0.473869	6.30606	2.86e-10	1.68e-07
ENST00000347067.9	101.795	1.71245	0.271598	6.3051	2.88e-10	1.68e-07
ENST00000310398.7	2902.99	-3.1478	0.499571	-6.30101	2.96e-10	1.72e-07
ENST00000492361.1	1487.96	2.33006	0.369976	6.29787	3.02e-10	1.73e-07
ENST00000493176.1	7.90229	-2.17246	0.344947	-6.29796	3.02e-10	1.73e-07
ENST00000392653.3	5.53727	4.7122	0.748018	6.29959	2.98e-10	1.73e-07
ENST00000518029.5	153.802	-2.4698	0.392136	-6.29833	3.01e-10	1.73e-07
ENST00000611640.4	4337.84	-1.15669	0.183755	-6.29472	3.08e-10	1.76e-07
ENST00000366810.6	42.1271	1.98164	0.31522	6.28651	3.25e-10	1.85e-07
ENST00000374650.8	43.4787	1.39015	0.221253	6.28306	3.32e-10	1.88e-07
ENST00000374968.9	13.2662	5.08588	0.809684	6.28132	3.36e-10	1.9e-07
ENST00000490965.1	72.5527	1.63896	0.261405	6.26984	3.61e-10	2.03e-07
ENST00000480798.2	677.653	1.69773	0.270799	6.26934	3.63e-10	2.03e-07
ENST00000368742.4	9.63126	2.33138	0.372073	6.26592	3.71e-10	2.07e-07
ENST00000373091.8	1230	-2.33463	0.37321	-6.25555	3.96e-10	2.2e-07
ENST00000567786.2	41.2256	1.4956	0.239078	6.25569	3.96e-10	2.2e-07
ENST00000429712.5	42.4247	-1.74146	0.278522	-6.25251	4.04e-10	2.23e-07
ENST00000664650.1	27.5607	2.15404	0.345096	6.24185	4.32e-10	2.38e-07
ENST00000436066.4	973.304	1.26587	0.202838	6.24078	4.35e-10	2.39e-07
ENST00000433971.5	204.286	-2.01291	0.322772	-6.23634	4.48e-10	2.45e-07
ENST00000619119.4	195.752	-1.97672	0.317048	-6.23475	4.53e-10	2.47e-07
ENST00000361441.5	2381.17	1.1269	0.180908	6.22914	4.69e-10	2.55e-07
ENST00000606973.5	26.616	-2.3918	0.38417	-6.22589	4.79e-10	2.59e-07
ENST00000504391.5	15.2997	-5.8997	0.948109	-6.2226	4.89e-10	2.64e-07
ENST00000526561.1	16.9453	2.32391	0.373593	6.22043	4.96e-10	2.66e-07
ENST00000411846.6	94.4621	-4.26664	0.686033	-6.21929	4.99e-10	2.67e-07
ENST00000355710.8	842.786	-2.25996	0.36345	-6.21809	5.03e-10	2.68e-07
ENST00000360835.9	403.912	-2.29248	0.36894	-6.21368	5.18e-10	2.75e-07
ENST00000690653.2	62.8465	1.66849	0.268592	6.21198	5.23e-10	2.77e-07
ENST00000369124.5	4107.04	1.13565	0.182843	6.21106	5.26e-10	2.78e-07
ENST00000592889.1	115.128	1.4983	0.241558	6.20265	5.55e-10	2.92e-07
ENST00000360658.3	223.739	1.33838	0.215978	6.1968	5.76e-10	3.02e-07
ENST00000390323.2	61565.2	2.50126	0.403815	6.19407	5.86e-10	3.06e-07
ENST00000607622.2	23.2609	1.12434	0.181557	6.19274	5.91e-10	3.08e-07
ENST00000606476.1	286.281	-3.04232	0.491397	-6.19117	5.97e-10	3.1e-07
ENST00000544450.6	8470.05	-1.41017	0.227861	-6.18872	6.07e-10	3.14e-07
ENST00000586680.1	43.4428	-1.80758	0.292206	-6.18598	6.17e-10	3.18e-07
ENST00000361640.5	999.226	-2.25724	0.364998	-6.18424	6.24e-10	3.21e-07
ENST00000623228.1	261.954	1.09197	0.176621	6.18258	6.31e-10	3.23e-07
ENST00000674359.1	78.8345	-1.45288	0.235242	-6.17609	6.57e-10	3.35e-07
ENST00000367294.4	3565.04	-1.45901	0.23627	-6.17521	6.61e-10	3.36e-07
ENST00000356714.6	855.228	1.18326	0.192073	6.16047	7.25e-10	3.67e-07
ENST00000246115.5	493.024	1.80548	0.293102	6.15988	7.28e-10	3.67e-07
ENST00000221954.7	29.4627	1.5079	0.244783	6.16015	7.27e-10	3.67e-07
ENST00000600397.1	75.7577	-1.58208	0.257739	-6.13832	8.34e-10	4.19e-07
ENST00000467845.5	455.433	1.90082	0.310027	6.13116	8.72e-10	4.37e-07
ENST00000255087.10	733.006	-1.67176	0.2727	-6.1304	8.77e-10	4.37e-07
ENST00000592072.1	31.8043	-1.90141	0.310191	-6.12981	8.8e-10	4.38e-07
ENST00000655714.1	236.997	-1.72617	0.28167	-6.12834	8.88e-10	4.39e-07
ENST00000532240.2	418.261	-1.36521	0.222754	-6.12878	8.86e-10	4.39e-07
ENST00000469423.1	24.0806	1.7546	0.286772	6.11846	9.45e-10	4.65e-07
ENST00000390559.6	43839.1	2.47745	0.405723	6.10626	1.02e-09	5.01e-07
ENST00000693208.2	748.23	-5.09993	0.835326	-6.10532	1.03e-09	5.02e-07
ENST00000374202.7	3326.43	1.64563	0.269669	6.1024	1.04e-09	5.1e-07
ENST00000675760.1	15.0415	2.55019	0.418073	6.09986	1.06e-09	5.16e-07
ENST00000158762.8	1984.93	1.78443	0.292914	6.09199	1.12e-09	5.41e-07
ENST00000219150.10	6416.08	1.4126	0.232605	6.07295	1.26e-09	6.07e-07
ENST00000668794.1	113.162	-1.77389	0.292168	-6.07148	1.27e-09	6.1e-07
ENST00000588523.1	396.666	1.51244	0.249239	6.06821	1.29e-09	6.21e-07
ENST00000221978.10	638.093	1.76599	0.291127	6.06605	1.31e-09	6.28e-07
ENST00000461073.6	245.402	1.58844	0.262292	6.05599	1.4e-09	6.66e-07
ENST00000586020.1	139.436	-2.18595	0.361248	-6.05111	1.44e-09	6.84e-07
ENST00000651718.1	540.297	-0.944922	0.156165	-6.05079	1.44e-09	6.84e-07
ENST00000554161.1	28.4134	1.64391	0.271774	6.04881	1.46e-09	6.9e-07
ENST00000533097.6	344.457	2.43323	0.402456	6.04595	1.49e-09	7e-07
ENST00000264824.5	592.707	1.26557	0.209441	6.04262	1.52e-09	7.12e-07
ENST00000649792.2	2983.07	-2.27933	0.37801	-6.0298	1.64e-09	7.67e-07
ENST00000560894.1	179.351	-2.65529	0.440328	-6.03026	1.64e-09	7.67e-07
ENST00000593054.5	29.1071	2.35827	0.39128	6.02707	1.67e-09	7.76e-07
ENST00000617703.1	181.582	1.28825	0.213748	6.02698	1.67e-09	7.76e-07
ENST00000358776.7	3302.19	-1.49786	0.248835	-6.0195	1.75e-09	8.1e-07
ENST00000319933.7	1455.7	-1.24675	0.207157	-6.01839	1.76e-09	8.12e-07
ENST00000610913.2	94.2246	2.21679	0.368361	6.01798	1.77e-09	8.12e-07
ENST00000628174.2	17.9558	-4.61086	0.767033	-6.01129	1.84e-09	8.44e-07
ENST00000554482.1	34.3596	1.92255	0.319994	6.0081	1.88e-09	8.58e-07
ENST00000536066.1	1574.46	2.28322	0.380129	6.00644	1.9e-09	8.65e-07
ENST00000376477.5	58.5704	2.1149	0.352237	6.0042	1.92e-09	8.74e-07
ENST00000413272.7	197.471	1.91341	0.319238	5.99369	2.05e-09	9.3e-07
ENST00000328439.6	58.6229	-3.49492	0.583203	-5.99264	2.06e-09	9.33e-07
ENST00000372712.6	145.421	-1.00659	0.168016	-5.99103	2.09e-09	9.4e-07
ENST00000368707.5	271.504	3.52376	0.588237	5.99038	2.09e-09	9.41e-07
ENST00000703758.1	135.325	-4.28288	0.71532	-5.98736	2.13e-09	9.55e-07
ENST00000606771.2	103.763	1.29913	0.217464	5.97401	2.31e-09	1.03e-06
ENST00000283752.10	55.2643	6.47805	1.08496	5.97079	2.36e-09	1.05e-06
ENST00000367027.5	320.695	1.67711	0.281983	5.94757	2.72e-09	1.21e-06
ENST00000519691.1	66.9735	-2.22411	0.374122	-5.94489	2.77e-09	1.23e-06
ENST00000330722.7	1216.76	3.41618	0.574717	5.9441	2.78e-09	1.23e-06
ENST00000420453.1	342.718	-2.87994	0.484625	-5.94261	2.81e-09	1.24e-06
ENST00000400633.3	31.8343	0.860887	0.144937	5.93974	2.85e-09	1.25e-06
ENST00000307659.6	639.106	-5.16168	0.869403	-5.93705	2.9e-09	1.27e-06
ENST00000460823.1	86.6578	1.67358	0.282094	5.9327	2.98e-09	1.3e-06
ENST00000529594.5	15.6937	5.16845	0.871155	5.93287	2.98e-09	1.3e-06
ENST00000690777.1	34.6361	-2.19593	0.370376	-5.92891	3.05e-09	1.32e-06
ENST00000273223.10	8640.41	1.33797	0.225831	5.92465	3.13e-09	1.35e-06
ENST00000300961.10	149.911	1.96397	0.331468	5.92507	3.12e-09	1.35e-06
ENST00000595883.6	435.9	2.29429	0.387262	5.92438	3.13e-09	1.35e-06
ENST00000315765.10	34.7419	1.97448	0.333317	5.92372	3.15e-09	1.35e-06
ENST00000465428.1	20.2536	1.97789	0.334126	5.91958	3.23e-09	1.38e-06
ENST00000225941.6	828.392	1.23058	0.208194	5.91072	3.41e-09	1.45e-06
ENST00000377017.5	162.915	2.15469	0.365353	5.89755	3.69e-09	1.57e-06
ENST00000299339.3	92.2418	2.84728	0.483396	5.89016	3.86e-09	1.63e-06
ENST00000650285.1	6262.59	-1.47276	0.250034	-5.89022	3.86e-09	1.63e-06
ENST00000560785.1	7.61683	-2.28302	0.388251	-5.88028	4.1e-09	1.72e-06
ENST00000360156.11	730.073	0.737006	0.125336	5.88024	4.1e-09	1.72e-06
ENST00000444278.3	192.402	2.22033	0.37766	5.87918	4.12e-09	1.73e-06
ENST00000443373.2	6.78927	2.75401	0.468504	5.8783	4.15e-09	1.74e-06
ENST00000537363.5	500.876	2.11143	0.359328	5.87605	4.2e-09	1.75e-06
ENST00000536559.1	35.4997	-2.08058	0.354224	-5.87364	4.26e-09	1.78e-06
ENST00000436077.1	278.334	-2.91423	0.496298	-5.87194	4.31e-09	1.79e-06
ENST00000377050.5	4164.49	2.00312	0.341266	5.86969	4.37e-09	1.81e-06
ENST00000398606.10	12518.7	1.39297	0.237423	5.86702	4.44e-09	1.83e-06
ENST00000529246.4	360.356	-2.1123	0.360085	-5.86612	4.46e-09	1.84e-06
ENST00000639832.1	457.598	-1.92918	0.329081	-5.86234	4.56e-09	1.88e-06
ENST00000565494.5	65.1609	1.7293	0.295065	5.86075	4.61e-09	1.89e-06
ENST00000397463.3	217.051	1.23128	0.210253	5.85617	4.74e-09	1.94e-06
ENST00000546707.1	6.22786	1.95705	0.334434	5.85183	4.86e-09	1.98e-06
ENST00000295171.10	424.978	-1.68716	0.288468	-5.84867	4.96e-09	2.01e-06
ENST00000375472.8	1140.76	-1.90765	0.326171	-5.84863	4.96e-09	2.01e-06
ENST00000376093.6	40.7877	1.6896	0.289198	5.84239	5.15e-09	2.08e-06
ENST00000648821.1	1739.64	-1.48288	0.253861	-5.84133	5.18e-09	2.09e-06
ENST00000438597.1	4.03067	-3.98929	0.683166	-5.83942	5.24e-09	2.11e-06
ENST00000599831.6	87.3117	-4.57204	0.783326	-5.8367	5.32e-09	2.14e-06
ENST00000472217.1	2173.42	1.18265	0.202759	5.83277	5.45e-09	2.18e-06
ENST00000497908.1	93.2046	1.84578	0.316505	5.83174	5.49e-09	2.19e-06
ENST00000693001.2	32.8673	-1.56117	0.267757	-5.83055	5.52e-09	2.2e-06
ENST00000595464.3	784.636	-1.59511	0.273713	-5.82766	5.62e-09	2.23e-06
ENST00000539241.1	122.937	-2.05612	0.352877	-5.82674	5.65e-09	2.24e-06
ENST00000543164.5	177.552	1.24298	0.213342	5.82621	5.67e-09	2.24e-06
ENST00000290354.6	1470.98	1.41981	0.243824	5.8231	5.78e-09	2.28e-06
ENST00000702115.1	2.81033	2.63136	0.451929	5.82251	5.8e-09	2.28e-06
ENST00000317987.6	1921.74	3.06294	0.526588	5.81658	6.01e-09	2.35e-06
ENST00000595636.1	24.775	1.48743	0.255769	5.81552	6.04e-09	2.36e-06
ENST00000573478.5	240.103	2.09265	0.359987	5.81312	6.13e-09	2.39e-06
ENST00000444393.7	462.083	1.56169	0.268858	5.80861	6.3e-09	2.45e-06
ENST00000591341.1	29.1573	2.30519	0.396891	5.80811	6.32e-09	2.45e-06
ENST00000416295.1	81.9128	-2.53348	0.436465	-5.80454	6.45e-09	2.49e-06
ENST00000381360.9	40.3532	-4.21695	0.726484	-5.8046	6.45e-09	2.49e-06
ENST00000342991.10	405.46	-1.98207	0.341538	-5.80335	6.5e-09	2.5e-06
ENST00000546793.1	511.997	-1.06102	0.182848	-5.80275	6.52e-09	2.51e-06
ENST00000400199.5	2940.53	-1.1368	0.19597	-5.80087	6.6e-09	2.53e-06
ENST00000376701.5	965.858	1.24482	0.214634	5.79974	6.64e-09	2.54e-06
ENST00000415330.4	69.0427	1.45261	0.250543	5.79783	6.72e-09	2.56e-06
ENST00000437550.2	316.32	1.47596	0.254711	5.79467	6.85e-09	2.6e-06
ENST00000371964.5	951.292	1.21829	0.210298	5.79318	6.91e-09	2.62e-06
ENST00000339994.5	508.441	-1.40482	0.242508	-5.79291	6.92e-09	2.62e-06
ENST00000057513.8	65.4037	2.2078	0.381289	5.79035	7.02e-09	2.65e-06
ENST00000339656.8	5427.48	-0.95094	0.164251	-5.78955	7.06e-09	2.66e-06
ENST00000367712.2	3.90659	3.40083	0.587506	5.78859	7.1e-09	2.67e-06
ENST00000229135.4	50.3985	2.04767	0.353776	5.78805	7.12e-09	2.67e-06
ENST00000478895.1	30.9636	1.48384	0.256568	5.78343	7.32e-09	2.74e-06
ENST00000578402.5	999.279	1.57344	0.272123	5.78208	7.38e-09	2.75e-06
ENST00000702383.1	5.37303	1.87728	0.324809	5.77965	7.49e-09	2.79e-06
ENST00000419761.6	237.27	-2.35704	0.407875	-5.77883	7.52e-09	2.79e-06
ENST00000512559.5	18.8195	-3.3609	0.581743	-5.77729	7.59e-09	2.8e-06
ENST00000230914.4	1644.75	-1.39845	0.242055	-5.7774	7.59e-09	2.8e-06
ENST00000574393.1	47.8028	1.57993	0.273457	5.7776	7.58e-09	2.8e-06
ENST00000393189.2	541.001	1.89179	0.327838	5.77051	7.9e-09	2.91e-06
ENST00000431979.1	450.744	-3.05335	0.529203	-5.76971	7.94e-09	2.91e-06
ENST00000646170.1	29.6678	-2.35419	0.408117	-5.76841	8e-09	2.93e-06
ENST00000503452.5	31.4634	-3.61751	0.627524	-5.76474	8.18e-09	2.98e-06
ENST00000649765.2	1470.32	1.16601	0.202309	5.76351	8.24e-09	3e-06
ENST00000391701.1	2488.73	-1.25811	0.218473	-5.75866	8.48e-09	3.08e-06
ENST00000221972.8	1334.13	2.06627	0.358879	5.75756	8.53e-09	3.09e-06
ENST00000440549.6	75.1883	-2.00968	0.349132	-5.75622	8.6e-09	3.1e-06
ENST00000597692.1	709.788	2.01075	0.349299	5.75654	8.59e-09	3.1e-06
ENST00000538152.1	169.793	1.34307	0.233347	5.75566	8.63e-09	3.11e-06
ENST00000527413.1	50.2837	2.85363	0.496117	5.75193	8.82e-09	3.17e-06
ENST00000541586.5	1081.11	1.31572	0.228843	5.74943	8.95e-09	3.21e-06
ENST00000587088.1	39.5709	2.04013	0.354927	5.74803	9.03e-09	3.23e-06
ENST00000666889.1	75.135	-2.92157	0.508431	-5.74625	9.12e-09	3.25e-06
ENST00000446745.2	622.477	1.73696	0.302316	5.74553	9.16e-09	3.26e-06
ENST00000397487.4	579.925	-3.00805	0.523621	-5.74471	9.21e-09	3.27e-06
ENST00000442815.1	63.3659	1.40101	0.243904	5.74412	9.24e-09	3.27e-06
ENST00000513389.1	68.0205	5.551	0.966509	5.74335	9.28e-09	3.28e-06
ENST00000619166.1	90.0607	1.10516	0.192437	5.74298	9.3e-09	3.28e-06
ENST00000505089.6	333.076	-2.19743	0.382671	-5.74234	9.34e-09	3.28e-06
ENST00000448733.3	35.4832	-4.13764	0.720883	-5.73968	9.49e-09	3.33e-06
ENST00000367307.8	124.753	1.41323	0.246275	5.73844	9.56e-09	3.34e-06
ENST00000487463.1	164.623	-1.23953	0.216667	-5.7209	1.06e-08	3.7e-06
ENST00000435629.5	281.65	-3.00709	0.525749	-5.71964	1.07e-08	3.72e-06
ENST00000409856.8	1063.95	-1.97543	0.345402	-5.71922	1.07e-08	3.72e-06
ENST00000454442.5	46.7113	-1.05156	0.183899	-5.71816	1.08e-08	3.74e-06
ENST00000627215.1	30.9856	1.68381	0.294544	5.71669	1.09e-08	3.76e-06
ENST00000379725.5	4.92716	-5.19025	0.90839	-5.71368	1.11e-08	3.82e-06
ENST00000426471.6	243.468	-2.8569	0.500304	-5.71033	1.13e-08	3.88e-06
ENST00000264553.6	300.863	1.84126	0.322472	5.70981	1.13e-08	3.89e-06
ENST00000478808.4	107.962	1.67327	0.293373	5.70356	1.17e-08	4.02e-06
ENST00000674379.1	9.0987	-2.10012	0.368345	-5.7015	1.19e-08	4.06e-06
ENST00000368713.8	109.647	1.68562	0.295776	5.69895	1.21e-08	4.12e-06
ENST00000373509.6	2695.22	1.03424	0.181585	5.69562	1.23e-08	4.19e-06
ENST00000525765.5	16.3531	1.91337	0.336005	5.69447	1.24e-08	4.21e-06
ENST00000381848.7	709.37	-1.89045	0.332344	-5.68821	1.28e-08	4.35e-06
ENST00000597595.6	1473.94	1.02227	0.179817	5.68504	1.31e-08	4.43e-06
ENST00000592540.6	862.427	1.52175	0.267702	5.68449	1.31e-08	4.43e-06
ENST00000442782.7	5.74238	-3.17113	0.558075	-5.68226	1.33e-08	4.48e-06
ENST00000489949.5	55.1201	1.2899	0.22707	5.68062	1.34e-08	4.51e-06
ENST00000519821.1	31.6842	-3.40339	0.599229	-5.67962	1.35e-08	4.52e-06
ENST00000687124.1	3.85954	-3.58544	0.63125	-5.6799	1.35e-08	4.52e-06
ENST00000361278.7	841.785	1.14573	0.201799	5.67756	1.37e-08	4.56e-06
ENST00000606245.1	110.649	-1.71139	0.301579	-5.67478	1.39e-08	4.63e-06
ENST00000390547.3	88795.2	2.01142	0.354644	5.67164	1.41e-08	4.69e-06
ENST00000301141.10	39.624	-3.31063	0.583738	-5.67143	1.42e-08	4.69e-06
ENST00000331035.10_PAR_Y	299.319	0.881721	0.15546	5.6717	1.41e-08	4.69e-06
ENST00000301653.9	6807.27	2.97722	0.525377	5.66682	1.45e-08	4.81e-06
ENST00000672162.1	803.394	-1.44816	0.255605	-5.66561	1.46e-08	4.83e-06
ENST00000372969.8	4695.52	1.36707	0.241412	5.66283	1.49e-08	4.9e-06
ENST00000358232.11	3939.51	-1.36459	0.241049	-5.66105	1.5e-08	4.93e-06
ENST00000598364.1	220.861	2.80737	0.495913	5.66101	1.5e-08	4.93e-06
ENST00000592997.6	47.3075	2.04275	0.360964	5.65916	1.52e-08	4.97e-06
ENST00000687174.1	318.429	1.59266	0.281554	5.65665	1.54e-08	5.02e-06
ENST00000608958.1	20.4023	1.41518	0.250172	5.65682	1.54e-08	5.02e-06
ENST00000368733.4	8684.81	2.77285	0.490374	5.65457	1.56e-08	5.08e-06
ENST00000524600.5	91.9273	2.74202	0.485209	5.65122	1.59e-08	5.16e-06
ENST00000357355.7	2609.11	1.12525	0.199158	5.65007	1.6e-08	5.19e-06
ENST00000624216.1	297.199	-1.23919	0.219439	-5.6471	1.63e-08	5.26e-06
ENST00000558838.1	389.466	-1.53513	0.271847	-5.64704	1.63e-08	5.26e-06
ENST00000517970.6	5590.28	-1.17192	0.207548	-5.6465	1.64e-08	5.26e-06
ENST00000607643.1	42.6253	-1.10054	0.194953	-5.64519	1.65e-08	5.29e-06
ENST00000649865.1	2697.11	-1.45787	0.258307	-5.64396	1.66e-08	5.32e-06
ENST00000257566.7	1912.76	-1.32602	0.235087	-5.64054	1.7e-08	5.42e-06
ENST00000618791.1	2.75901	2.3164	0.410824	5.63842	1.72e-08	5.47e-06
ENST00000307098.5	26.02	4.0912	0.725769	5.63706	1.73e-08	5.5e-06
ENST00000372285.8	1060.89	1.10187	0.195557	5.63451	1.76e-08	5.57e-06
ENST00000464951.1	176.821	-1.54483	0.274237	-5.63321	1.77e-08	5.59e-06
ENST00000376262.7	392.108	1.93427	0.34336	5.63337	1.77e-08	5.59e-06
ENST00000410055.5	772.977	1.02577	0.182205	5.62974	1.8e-08	5.69e-06
ENST00000494319.1	359.746	2.10969	0.374895	5.6274	1.83e-08	5.75e-06
ENST00000528585.5	117.606	2.30926	0.410346	5.62758	1.83e-08	5.75e-06
ENST00000242770.9	232.718	1.51428	0.269122	5.62675	1.84e-08	5.76e-06
ENST00000651727.1	10.3526	-2.38226	0.42343	-5.62611	1.84e-08	5.77e-06
ENST00000471773.5	167.2	1.72437	0.306943	5.61787	1.93e-08	6.04e-06
ENST00000532166.5	13.2313	1.55911	0.277661	5.61515	1.96e-08	6.12e-06
ENST00000623412.1	31.9156	-0.888753	0.158298	-5.61443	1.97e-08	6.13e-06
ENST00000340258.10	2000.8	1.41846	0.252876	5.60931	2.03e-08	6.29e-06
ENST00000267842.10	469.457	-2.23826	0.399016	-5.60945	2.03e-08	6.29e-06
ENST00000471088.1	40.0771	2.1657	0.386295	5.60633	2.07e-08	6.37e-06
ENST00000567249.1	7.48719	-1.72964	0.308527	-5.60612	2.07e-08	6.37e-06
ENST00000356661.7	11.2347	-5.95801	1.06273	-5.60631	2.07e-08	6.37e-06
ENST00000493449.5	92.9105	-1.61925	0.288874	-5.60539	2.08e-08	6.39e-06
ENST00000595217.1	129.934	1.53164	0.273271	5.60484	2.08e-08	6.39e-06
ENST00000504449.2	157.915	2.10369	0.375393	5.60398	2.09e-08	6.41e-06
ENST00000270792.10	10968.6	1.09289	0.195061	5.60284	2.11e-08	6.43e-06
ENST00000396664.2	209.614	1.34459	0.239971	5.60315	2.1e-08	6.43e-06
ENST00000373645.3	71.4142	2.19553	0.391993	5.60095	2.13e-08	6.49e-06
ENST00000263863.9	463.519	1.82075	0.325146	5.59979	2.15e-08	6.51e-06
ENST00000562929.1	850.903	1.83368	0.327462	5.59968	2.15e-08	6.51e-06
ENST00000393067.8	1227.36	1.82702	0.326377	5.59788	2.17e-08	6.56e-06
ENST00000368750.8	8.83253	6.30715	1.12687	5.59705	2.18e-08	6.58e-06
ENST00000321153.9	41291.9	1.21089	0.21641	5.59534	2.2e-08	6.63e-06
ENST00000517574.5	7.32191	-2.86271	0.511668	-5.59485	2.21e-08	6.64e-06
ENST00000251102.13	12.0824	3.13754	0.560967	5.5931	2.23e-08	6.69e-06
ENST00000659341.1	73.819	-1.98426	0.354884	-5.5913	2.25e-08	6.75e-06
ENST00000497858.1	273.69	-1.74204	0.31187	-5.5858	2.33e-08	6.95e-06
ENST00000601232.1	180.077	2.59303	0.464345	5.58427	2.35e-08	7e-06
ENST00000412425.1	174.101	-2.05498	0.368183	-5.58141	2.39e-08	7.1e-06
ENST00000552039.2	1236.12	1.32769	0.237923	5.58033	2.4e-08	7.14e-06
ENST00000458387.6	96.647	2.40682	0.431479	5.57806	2.43e-08	7.21e-06
ENST00000453793.1	22.9712	1.73072	0.310346	5.57673	2.45e-08	7.26e-06
ENST00000625410.1	78.3526	1.40362	0.251775	5.57491	2.48e-08	7.32e-06
ENST00000617633.5	1736.73	1.0631	0.190715	5.57428	2.49e-08	7.33e-06
ENST00000592057.1	26.5626	-1.43221	0.256976	-5.5733	2.5e-08	7.36e-06
ENST00000472885.1	22.2538	-1.96697	0.352994	-5.57224	2.51e-08	7.39e-06
ENST00000630952.2	318.109	1.56298	0.280509	5.57193	2.52e-08	7.39e-06
ENST00000509705.3	680.404	1.10706	0.198727	5.57077	2.54e-08	7.42e-06
ENST00000429878.2	1.99056	1.8125	0.325658	5.56564	2.61e-08	7.62e-06
ENST00000377032.5	165.65	2.3549	0.423096	5.56588	2.61e-08	7.62e-06
ENST00000468650.1	27.5847	-2.0622	0.370585	-5.56471	2.63e-08	7.64e-06
ENST00000368448.5	73.0335	-5.08721	0.914423	-5.5633	2.65e-08	7.69e-06
ENST00000368708.9	739.8	2.62163	0.471352	5.56194	2.67e-08	7.73e-06
ENST00000469940.5	39.9332	1.40171	0.252056	5.56109	2.68e-08	7.76e-06
ENST00000289473.11	928.664	1.481	0.266407	5.55917	2.71e-08	7.81e-06
ENST00000006750.8	326.097	2.09398	0.37666	5.55933	2.71e-08	7.81e-06
ENST00000483212.1	96.9137	1.87397	0.337356	5.55486	2.78e-08	7.99e-06
ENST00000648588.1	27.8997	2.50569	0.451105	5.55455	2.78e-08	7.99e-06
ENST00000425370.1	19.3405	-2.11276	0.38058	-5.55142	2.83e-08	8.09e-06
ENST00000545484.1	42.5074	-1.77889	0.320439	-5.5514	2.83e-08	8.09e-06
ENST00000548015.1	91.7438	-1.41957	0.255704	-5.55163	2.83e-08	8.09e-06
ENST00000550143.5	323.407	1.39759	0.251818	5.54998	2.86e-08	8.14e-06
ENST00000453344.6	960.236	1.56313	0.281687	5.54917	2.87e-08	8.17e-06
ENST00000333383.8	44.8335	2.41877	0.435913	5.54874	2.88e-08	8.17e-06
ENST00000392882.7	9088.27	1.46267	0.263726	5.54617	2.92e-08	8.28e-06
ENST00000692834.1	26.2207	1.91301	0.344948	5.5458	2.93e-08	8.28e-06
ENST00000510795.2	21.81	-3.95417	0.713283	-5.54363	2.96e-08	8.37e-06
ENST00000559821.2	293.408	-2.23581	0.403348	-5.54314	2.97e-08	8.38e-06
ENST00000368325.5	99.4412	1.70285	0.307269	5.5419	2.99e-08	8.42e-06
ENST00000397820.5	160.164	1.25072	0.225711	5.54125	3e-08	8.44e-06
ENST00000432673.1	57.4184	1.06176	0.19164	5.54036	3.02e-08	8.46e-06
ENST00000482015.5	50.8771	1.42124	0.25678	5.53484	3.12e-08	8.72e-06
ENST00000508749.1	181.219	1.64981	0.298141	5.53365	3.14e-08	8.76e-06
ENST00000367569.4	3599.84	0.972468	0.175752	5.53319	3.14e-08	8.77e-06
ENST00000402714.6	761.023	-1.35026	0.244071	-5.53225	3.16e-08	8.8e-06
ENST00000624111.2	37.3193	-2.64928	0.479022	-5.5306	3.19e-08	8.87e-06
ENST00000640283.2	61.3864	-2.02322	0.366076	-5.52678	3.26e-08	9.05e-06
ENST00000515627.3	25.2157	-2.5234	0.457004	-5.5216	3.36e-08	9.3e-06
ENST00000578649.1	110.269	1.46545	0.265509	5.51941	3.4e-08	9.4e-06
ENST00000620309.4	95.4324	1.33552	0.242043	5.51767	3.44e-08	9.48e-06
ENST00000659520.1	21.6072	-2.45398	0.444875	-5.51612	3.47e-08	9.54e-06
ENST00000466424.5	486.939	1.72215	0.31228	5.51477	3.49e-08	9.6e-06
ENST00000432985.1	42.4933	-2.92939	0.531484	-5.51171	3.55e-08	9.75e-06
ENST00000633705.1	1192	1.89178	0.343363	5.50958	3.6e-08	9.85e-06
ENST00000531485.5	120.795	1.47776	0.268389	5.50605	3.67e-08	1e-05
ENST00000374026.7	1531.8	1.32415	0.240554	5.50459	3.7e-08	1.01e-05
ENST00000372269.7	125.527	2.25448	0.40966	5.5033	3.73e-08	1.02e-05
ENST00000390626.2	2393.34	2.32675	0.423055	5.49987	3.8e-08	1.03e-05
ENST00000423083.1	239.996	1.40768	0.256009	5.49855	3.83e-08	1.04e-05
ENST00000518893.1	69.2578	1.14012	0.207517	5.49409	3.93e-08	1.06e-05
ENST00000553883.1	85.8198	1.71351	0.311968	5.49259	3.96e-08	1.07e-05
ENST00000256362.5	10.2227	3.48674	0.634883	5.49195	3.98e-08	1.07e-05
ENST00000311069.6	113.71	-1.48168	0.269795	-5.49188	3.98e-08	1.07e-05
ENST00000484115.5	484.941	-0.674442	0.122849	-5.49003	4.02e-08	1.08e-05
ENST00000518171.5	222.761	-1.77152	0.322861	-5.48694	4.09e-08	1.1e-05
ENST00000231749.8	340.27	-1.75023	0.319069	-5.48543	4.12e-08	1.11e-05
ENST00000517870.2	55.6009	1.3471	0.245676	5.48325	4.18e-08	1.12e-05
ENST00000464385.1	347.188	1.64635	0.300557	5.47767	4.31e-08	1.15e-05
ENST00000445337.1	29.1339	2.42806	0.44354	5.47428	4.39e-08	1.17e-05
ENST00000528699.1	336.153	1.54564	0.282427	5.47272	4.43e-08	1.18e-05
ENST00000482980.5	37.3941	-5.18624	0.94793	-5.47111	4.47e-08	1.19e-05
ENST00000324385.9	18.4897	-6.39046	1.16852	-5.46886	4.53e-08	1.2e-05
ENST00000551890.1	19.6326	-1.33458	0.244085	-5.46771	4.56e-08	1.21e-05
ENST00000005180.9	31.6933	1.78837	0.327381	5.46267	4.69e-08	1.24e-05
ENST00000393437.8	1819.18	-1.65787	0.303585	-5.46095	4.74e-08	1.25e-05
ENST00000410078.2	21.4763	2.57692	0.471981	5.45981	4.77e-08	1.26e-05
ENST00000408945.5	16.7859	1.61653	0.296101	5.45939	4.78e-08	1.26e-05
ENST00000311083.10	1233.56	1.13189	0.207404	5.4574	4.83e-08	1.27e-05
ENST00000559876.2	215.553	1.26488	0.231798	5.45681	4.85e-08	1.27e-05
ENST00000488802.1	91.0497	1.34931	0.247303	5.4561	4.87e-08	1.27e-05
ENST00000593609.1	220.516	2.02534	0.371219	5.45591	4.87e-08	1.27e-05
ENST00000276420.9	1122.05	1.34157	0.24591	5.45554	4.88e-08	1.27e-05
ENST00000442785.1	7.12394	2.105	0.386003	5.45333	4.94e-08	1.29e-05
ENST00000512783.5	390.029	-0.617721	0.113305	-5.45185	4.98e-08	1.29e-05
ENST00000519476.6	65.0082	-1.34207	0.246166	-5.45188	4.98e-08	1.29e-05
ENST00000351018.5	3729.09	0.982133	0.180285	5.44766	5.1e-08	1.32e-05
ENST00000592669.1	13.6521	-2.509	0.460562	-5.4477	5.1e-08	1.32e-05
ENST00000297524.8	17.7797	-2.57696	0.473179	-5.44606	5.15e-08	1.33e-05
ENST00000346208.4	4131.77	-1.52333	0.27976	-5.44513	5.18e-08	1.33e-05
ENST00000485554.6	1217.4	1.0829	0.198894	5.44463	5.19e-08	1.34e-05
ENST00000451070.1	68.2899	-1.76192	0.323817	-5.4411	5.3e-08	1.36e-05
ENST00000458420.7	5460.28	-1.95059	0.358564	-5.44	5.33e-08	1.36e-05
ENST00000259006.8	624.659	1.03955	0.191083	5.44029	5.32e-08	1.36e-05
ENST00000510448.5	54.1946	1.31869	0.242436	5.43934	5.35e-08	1.36e-05
ENST00000523242.1	4.34572	-3.35704	0.617182	-5.43931	5.35e-08	1.36e-05
ENST00000609274.5	93.1077	1.71938	0.316115	5.43908	5.36e-08	1.36e-05
ENST00000451823.2	36.8732	1.44404	0.26585	5.43179	5.58e-08	1.42e-05
ENST00000355358.1	483.297	-2.02823	0.373749	-5.42671	5.74e-08	1.46e-05
ENST00000466254.1	2780.63	1.6346	0.301402	5.42334	5.85e-08	1.48e-05
ENST00000339852.5	1260.9	2.36761	0.436555	5.4234	5.85e-08	1.48e-05
ENST00000368299.7	578.198	-4.95168	0.913738	-5.41915	5.99e-08	1.51e-05
ENST00000302125.9	2649.48	2.05849	0.379869	5.41895	5.99e-08	1.51e-05
ENST00000587500.5	190.699	1.82955	0.337613	5.41907	5.99e-08	1.51e-05
ENST00000482528.1	45.0943	-1.99183	0.367681	-5.41728	6.05e-08	1.52e-05
ENST00000390636.2	796.752	3.0299	0.559459	5.41577	6.1e-08	1.53e-05
ENST00000444310.5	16.9288	1.18579	0.218943	5.41599	6.1e-08	1.53e-05
ENST00000589379.1	574.71	2.24706	0.414914	5.41572	6.1e-08	1.53e-05
ENST00000471368.1	47.7569	2.54291	0.469639	5.41461	6.14e-08	1.53e-05
ENST00000332029.4	393.599	1.10559	0.204208	5.41406	6.16e-08	1.54e-05
ENST00000471286.5	162.884	1.84431	0.340844	5.41102	6.27e-08	1.56e-05
ENST00000476978.2	435.367	-0.942703	0.174234	-5.41054	6.28e-08	1.56e-05
ENST00000623628.1	12.841	-3.13053	0.578629	-5.41026	6.29e-08	1.56e-05
ENST00000373602.10	412.896	1.33614	0.247138	5.40644	6.43e-08	1.59e-05
ENST00000509736.5	4893.67	2.99162	0.553334	5.40654	6.43e-08	1.59e-05
ENST00000649523.1	38.8949	1.19901	0.221804	5.40573	6.45e-08	1.59e-05
ENST00000648410.1	5.34266	1.49043	0.27571	5.40578	6.45e-08	1.59e-05
ENST00000475513.5	98.2619	1.22623	0.226875	5.40488	6.49e-08	1.6e-05
ENST00000515701.1	28.4139	-3.39739	0.628685	-5.40395	6.52e-08	1.6e-05
ENST00000588961.1	24.6869	-1.26391	0.234019	-5.4009	6.63e-08	1.63e-05
ENST00000570299.5	7.59327	-5.47691	1.01453	-5.39848	6.72e-08	1.65e-05
ENST00000372080.8	295.272	1.59255	0.295028	5.39796	6.74e-08	1.65e-05
ENST00000663257.1	42.4235	-1.81627	0.336619	-5.39562	6.83e-08	1.67e-05
ENST00000553645.7	1146.19	-0.655822	0.121568	-5.39468	6.86e-08	1.67e-05
ENST00000533000.5	8.58332	1.80674	0.334965	5.39381	6.9e-08	1.68e-05
ENST00000690027.2	7.95692	-2.7761	0.515048	-5.38998	7.05e-08	1.71e-05
ENST00000483201.1	43.8697	1.38044	0.256196	5.38823	7.12e-08	1.73e-05
ENST00000311713.11	98.7056	1.83179	0.339977	5.38798	7.13e-08	1.73e-05
ENST00000392097.5	691.146	-1.54886	0.287639	-5.38471	7.26e-08	1.76e-05
ENST00000605465.1	45.8488	-2.80869	0.521715	-5.38358	7.3e-08	1.76e-05
ENST00000429299.3	1219.53	1.63007	0.30279	5.38348	7.31e-08	1.76e-05
ENST00000284154.10	683.212	0.888668	0.16506	5.38389	7.29e-08	1.76e-05
ENST00000593677.2	412.261	2.68172	0.498222	5.38259	7.34e-08	1.77e-05
ENST00000432178.5	63.6956	3.18197	0.591231	5.38193	7.37e-08	1.77e-05
ENST00000359595.8	2761.17	1.59696	0.296756	5.3814	7.39e-08	1.77e-05
ENST00000570985.1	541.364	1.78883	0.332481	5.38025	7.44e-08	1.78e-05
ENST00000300692.9	787.728	1.51086	0.280861	5.3794	7.47e-08	1.79e-05
ENST00000670978.1	60.8714	1.0283	0.191166	5.37911	7.49e-08	1.79e-05
ENST00000627886.2	30.8761	1.475	0.274281	5.37769	7.54e-08	1.79e-05
ENST00000299961.5	14.7781	2.88908	0.537218	5.37785	7.54e-08	1.79e-05
ENST00000478686.1	9.51361	-2.92533	0.544006	-5.37738	7.56e-08	1.79e-05
ENST00000682873.1	266.457	-1.1957	0.222436	-5.37547	7.64e-08	1.81e-05
ENST00000477149.5	312.954	-1.14905	0.21398	-5.3699	7.88e-08	1.87e-05
ENST00000311832.6	1158.99	0.613017	0.114192	5.36832	7.95e-08	1.88e-05
ENST00000479249.5	66.7851	1.5842	0.295204	5.36645	8.03e-08	1.9e-05
ENST00000373109.7	5063.72	1.46918	0.273843	5.36504	8.09e-08	1.91e-05
ENST00000509305.6	12945.4	1.42144	0.265124	5.36143	8.26e-08	1.94e-05
ENST00000235332.6	1495.48	0.959081	0.17896	5.3592	8.36e-08	1.96e-05
ENST00000368328.5	599.852	1.21658	0.227056	5.35806	8.41e-08	1.97e-05
ENST00000263834.9	68.896	-2.46543	0.460298	-5.35616	8.5e-08	1.99e-05
ENST00000662380.1	223.644	-1.74496	0.325883	-5.35454	8.58e-08	2.01e-05
ENST00000602426.1	4.00287	1.37149	0.256202	5.35316	8.64e-08	2.02e-05
ENST00000572232.5	58.6768	1.70325	0.318203	5.3527	8.66e-08	2.02e-05
ENST00000505327.1	20.0708	1.75864	0.328608	5.3518	8.71e-08	2.03e-05
ENST00000455239.1	112.989	1.31966	0.246787	5.34736	8.92e-08	2.07e-05
ENST00000703010.1	2.91483	3.09459	0.57896	5.34508	9.04e-08	2.1e-05
ENST00000348462.6	26157.5	0.967997	0.181102	5.34502	9.04e-08	2.1e-05
ENST00000440766.5	28.5319	2.89091	0.540892	5.3447	9.06e-08	2.1e-05
ENST00000475977.2	15.6491	3.42252	0.640585	5.3428	9.15e-08	2.11e-05
ENST00000553875.5	66.2345	-1.43279	0.26824	-5.34143	9.22e-08	2.13e-05
ENST00000606273.3	109.242	1.50804	0.282656	5.33523	9.54e-08	2.2e-05
ENST00000532129.1	236.083	1.46235	0.274094	5.3352	9.54e-08	2.2e-05
ENST00000454076.5	28.3484	3.14959	0.590445	5.33426	9.59e-08	2.2e-05
ENST00000273668.7	231.49	1.08415	0.203269	5.33357	9.63e-08	2.21e-05
ENST00000613917.1	8.46223	-1.19101	0.223451	-5.3301	9.82e-08	2.25e-05
ENST00000297375.4	47.7252	2.41997	0.454381	5.32586	1e-07	2.29e-05
ENST00000343625.12	1207.83	1.18997	0.223426	5.326	1e-07	2.29e-05
ENST00000588090.5	52.1896	-2.80642	0.526987	-5.32541	1.01e-07	2.3e-05
ENST00000455503.2	49.0857	1.09776	0.206165	5.32466	1.01e-07	2.3e-05
ENST00000535993.1	54.3129	-2.01646	0.378872	-5.32229	1.02e-07	2.33e-05
ENST00000256257.2	499.439	0.558972	0.105069	5.32005	1.04e-07	2.35e-05
ENST00000270642.9	50.5163	1.77765	0.334159	5.31976	1.04e-07	2.35e-05
ENST00000625140.1	44.6074	-2.98403	0.561122	-5.31797	1.05e-07	2.37e-05
ENST00000637532.1	2.45752	2.3608	0.443928	5.31798	1.05e-07	2.37e-05
ENST00000431144.1	12.3595	1.18929	0.223684	5.31681	1.06e-07	2.38e-05
ENST00000555754.1	95.277	1.43666	0.270271	5.31563	1.06e-07	2.39e-05
ENST00000020926.8	2316.65	-2.55886	0.481413	-5.3153	1.06e-07	2.4e-05
ENST00000368034.9	112.73	1.12984	0.212633	5.31354	1.08e-07	2.41e-05
ENST00000443940.6	686.561	-1.17463	0.221069	-5.31343	1.08e-07	2.41e-05
ENST00000312648.8	568.395	1.65283	0.311074	5.31332	1.08e-07	2.41e-05
ENST00000349499.3	1872.83	-2.60866	0.491089	-5.31199	1.08e-07	2.43e-05
ENST00000508540.6	625.948	-2.21771	0.417542	-5.31134	1.09e-07	2.43e-05
ENST00000327490.8	2504.34	0.968257	0.182383	5.30892	1.1e-07	2.46e-05
ENST00000518750.1	1.69556	-2.6538	0.500108	-5.30646	1.12e-07	2.49e-05
ENST00000540869.5	45.9658	-1.51168	0.284877	-5.30642	1.12e-07	2.49e-05
ENST00000511430.1	55.1942	1.78062	0.335609	5.30565	1.12e-07	2.49e-05
ENST00000460627.5	259.2	-1.58245	0.298302	-5.30485	1.13e-07	2.5e-05
ENST00000502905.5	152.511	1.7911	0.33783	5.30178	1.15e-07	2.54e-05
ENST00000412663.5	41.7228	1.6934	0.319427	5.30136	1.15e-07	2.54e-05
ENST00000560081.5	18.0807	3.80422	0.717578	5.30147	1.15e-07	2.54e-05
ENST00000674423.1	6.5793	-1.64885	0.311044	-5.301	1.15e-07	2.54e-05
ENST00000474831.5	106.344	1.13758	0.214612	5.30065	1.15e-07	2.54e-05
ENST00000370009.5	1231.23	1.49238	0.281645	5.29878	1.17e-07	2.56e-05
ENST00000658968.1	4.46618	2.46861	0.465949	5.29803	1.17e-07	2.57e-05
ENST00000535480.1	303.665	2.53418	0.478479	5.29631	1.18e-07	2.59e-05
ENST00000534054.1	61.74	1.44048	0.272059	5.29474	1.19e-07	2.61e-05
ENST00000689936.1	135.299	1.38119	0.260891	5.29415	1.2e-07	2.61e-05
ENST00000471058.1	14.2201	2.37874	0.449469	5.29235	1.21e-07	2.64e-05
ENST00000333995.7	10.8957	3.29891	0.623387	5.29192	1.21e-07	2.64e-05
ENST00000593274.1	924.315	1.37723	0.260364	5.28965	1.23e-07	2.67e-05
ENST00000336230.10	49.4583	3.00653	0.568805	5.2857	1.25e-07	2.72e-05
ENST00000670026.1	63.3533	-1.90267	0.359978	-5.28551	1.25e-07	2.72e-05
ENST00000702555.1	25.4514	2.04572	0.387059	5.28528	1.26e-07	2.72e-05
ENST00000303757.12	36.4499	1.52419	0.288379	5.28536	1.25e-07	2.72e-05
ENST00000260126.9	145.47	1.32546	0.250879	5.28326	1.27e-07	2.74e-05
ENST00000376509.4	2367.2	1.24471	0.235648	5.28206	1.28e-07	2.76e-05
ENST00000460613.5	20.1939	-2.58158	0.488801	-5.28146	1.28e-07	2.76e-05
ENST00000682512.1	114.821	-1.4009	0.265241	-5.28163	1.28e-07	2.76e-05
ENST00000588144.2	11.3328	0.941921	0.178361	5.28097	1.28e-07	2.76e-05
ENST00000696453.2	227.463	-3.04955	0.577512	-5.2805	1.29e-07	2.76e-05
ENST00000477143.5	235.474	-1.39849	0.264844	-5.28042	1.29e-07	2.76e-05
ENST00000375105.8	427.058	2.40668	0.455846	5.27958	1.29e-07	2.77e-05
ENST00000432873.5	19.2119	2.00959	0.380753	5.27792	1.31e-07	2.79e-05
ENST00000532532.1	10.0711	-2.70394	0.512337	-5.27767	1.31e-07	2.79e-05
ENST00000268251.13	2210.17	-1.72081	0.32603	-5.27808	1.31e-07	2.79e-05
ENST00000392351.8	2858.73	1.15619	0.219124	5.27641	1.32e-07	2.8e-05
ENST00000381483.6	47.2222	-2.39283	0.453892	-5.27181	1.35e-07	2.87e-05
ENST00000606069.1	56.2056	1.56301	0.296663	5.26866	1.37e-07	2.92e-05
ENST00000703760.1	41.2491	-4.74365	0.900462	-5.26802	1.38e-07	2.92e-05
ENST00000526429.1	276.934	-1.91098	0.362753	-5.26799	1.38e-07	2.92e-05
ENST00000589670.5	56.8017	1.68926	0.320681	5.26773	1.38e-07	2.92e-05
ENST00000601797.1	98.7511	-1.30166	0.247115	-5.26744	1.38e-07	2.92e-05
ENST00000390549.6	247881	2.29414	0.435558	5.26712	1.39e-07	2.92e-05
ENST00000584284.5	70.1003	1.65917	0.315023	5.26681	1.39e-07	2.92e-05
ENST00000592376.1	22.1493	1.68041	0.319213	5.26423	1.41e-07	2.96e-05
ENST00000503038.1	257.966	-0.625682	0.118886	-5.26286	1.42e-07	2.98e-05
ENST00000053243.6	245.478	1.77535	0.337387	5.26206	1.42e-07	2.98e-05
ENST00000187762.7	502.419	1.34862	0.256289	5.2621	1.42e-07	2.98e-05
ENST00000265462.9	8938.03	0.897401	0.170556	5.26161	1.43e-07	2.99e-05
ENST00000617227.1	688.063	2.86608	0.544767	5.2611	1.43e-07	2.99e-05
ENST00000599035.1	22.3913	2.86038	0.543673	5.26122	1.43e-07	2.99e-05
ENST00000454385.8	30.708	1.54913	0.294508	5.26005	1.44e-07	3e-05
ENST00000609937.2	232.539	-1.5619	0.297177	-5.25579	1.47e-07	3.06e-05
ENST00000688132.1	36.3361	-3.85865	0.73441	-5.25408	1.49e-07	3.08e-05
ENST00000481582.5	10.7425	-4.80185	0.91389	-5.2543	1.49e-07	3.08e-05
ENST00000621510.1	69.5818	1.58249	0.301209	5.2538	1.49e-07	3.09e-05
ENST00000477599.5	174.138	1.11954	0.213195	5.25125	1.51e-07	3.11e-05
ENST00000392490.5	75.8215	-2.42659	0.462094	-5.25129	1.51e-07	3.11e-05
ENST00000311445.7	218.592	1.54423	0.294071	5.2512	1.51e-07	3.11e-05
ENST00000341642.9	347.999	-3.93921	0.750074	-5.25177	1.51e-07	3.11e-05
ENST00000690566.1	1.4195	3.4063	0.648751	5.25055	1.52e-07	3.12e-05
ENST00000558221.2	14.1417	2.07542	0.395286	5.25042	1.52e-07	3.12e-05
ENST00000417279.3	197.895	2.61942	0.498968	5.24967	1.52e-07	3.12e-05
ENST00000248437.9	2615.43	1.17563	0.22394	5.24975	1.52e-07	3.12e-05
ENST00000615438.4	59.1726	-2.15655	0.410785	-5.24983	1.52e-07	3.12e-05
ENST00000373093.4	55.2213	-2.56182	0.488267	-5.24677	1.55e-07	3.16e-05
ENST00000390392.3	25.5431	1.6544	0.315467	5.24427	1.57e-07	3.2e-05
ENST00000493218.5	959.601	2.49652	0.476078	5.24393	1.57e-07	3.2e-05
ENST00000390299.2	2722.39	2.41727	0.461285	5.2403	1.6e-07	3.26e-05
ENST00000252909.8	21.917	-2.15462	0.411236	-5.23937	1.61e-07	3.27e-05
ENST00000232892.12	38.2383	2.49366	0.476039	5.23834	1.62e-07	3.29e-05
ENST00000264605.8	1638.48	-1.83395	0.350201	-5.23685	1.63e-07	3.31e-05
ENST00000376782.6	138.669	1.20705	0.230493	5.23682	1.63e-07	3.31e-05
ENST00000392623.5	156.164	1.277	0.243946	5.23477	1.65e-07	3.34e-05
ENST00000368015.1	1828.29	1.75214	0.334704	5.23491	1.65e-07	3.34e-05
ENST00000606195.1	9.224	1.93641	0.369934	5.23447	1.65e-07	3.34e-05
ENST00000510758.1	3.99507	-4.63079	0.885	-5.23253	1.67e-07	3.37e-05
ENST00000659161.1	19.8343	-4.28607	0.81919	-5.23208	1.68e-07	3.37e-05
ENST00000681460.1	398.021	2.78838	0.532933	5.23215	1.68e-07	3.37e-05
ENST00000553694.5	191.44	-1.19558	0.228606	-5.22985	1.7e-07	3.4e-05
ENST00000606622.1	7.05778	-1.94575	0.372229	-5.22728	1.72e-07	3.45e-05
ENST00000596583.5	8.59825	1.76873	0.33839	5.22691	1.72e-07	3.45e-05
ENST00000417927.1	6.80114	2.19766	0.420714	5.22363	1.75e-07	3.51e-05
ENST00000567824.1	17.5022	-1.67306	0.320538	-5.21954	1.79e-07	3.58e-05
ENST00000322153.11	192.612	1.21665	0.233148	5.21838	1.8e-07	3.6e-05
ENST00000357066.8	3628.6	0.60412	0.115781	5.21779	1.81e-07	3.6e-05
ENST00000557762.1	5.3652	1.32611	0.254209	5.21661	1.82e-07	3.62e-05
ENST00000339276.6	4685.94	1.77606	0.340667	5.21347	1.85e-07	3.68e-05
ENST00000448281.7	3978.32	0.518767	0.0995452	5.21137	1.87e-07	3.72e-05
ENST00000602255.1	84.4677	1.37347	0.263729	5.2079	1.91e-07	3.78e-05
ENST00000334409.10	281.093	1.51307	0.290563	5.20736	1.92e-07	3.79e-05
ENST00000268720.9	123.714	-2.11029	0.405264	-5.20719	1.92e-07	3.79e-05
ENST00000482347.1	232.29	1.43096	0.274842	5.20648	1.92e-07	3.8e-05
ENST00000449683.5	76.8938	1.56144	0.299948	5.20569	1.93e-07	3.81e-05
ENST00000695537.1	141.896	1.79118	0.344103	5.20535	1.94e-07	3.81e-05
ENST00000302287.7	41.5883	-4.16589	0.800497	-5.20413	1.95e-07	3.83e-05
ENST00000394957.8	3086.03	0.902888	0.173525	5.20323	1.96e-07	3.84e-05
ENST00000248948.4	96.715	1.94501	0.373801	5.20334	1.96e-07	3.84e-05
ENST00000474993.5	141.034	1.65212	0.317631	5.20137	1.98e-07	3.87e-05
ENST00000541604.2	4.73223	-4.34358	0.835094	-5.2013	1.98e-07	3.87e-05
ENST00000587440.1	64.32	-2.36993	0.455709	-5.20054	1.99e-07	3.88e-05
ENST00000389341.9	700.684	1.0409	0.200173	5.19999	1.99e-07	3.89e-05
ENST00000444348.3	38.0531	1.13416	0.218127	5.19955	2e-07	3.89e-05
ENST00000484875.5	250.477	-2.17027	0.417528	-5.1979	2.02e-07	3.92e-05
ENST00000520521.1	13.8224	-1.06551	0.205031	-5.1968	2.03e-07	3.93e-05
ENST00000540112.1	1296.27	1.31943	0.25389	5.19687	2.03e-07	3.93e-05
ENST00000689579.2	175.355	-2.07464	0.39933	-5.19529	2.04e-07	3.96e-05
ENST00000352435.8	134.201	1.23339	0.237461	5.19406	2.06e-07	3.98e-05
ENST00000262352.8	1218.86	-1.71484	0.330223	-5.19299	2.07e-07	3.99e-05
ENST00000539196.2	525.381	1.31605	0.253423	5.1931	2.07e-07	3.99e-05
ENST00000555567.6	446.785	0.927207	0.178613	5.19114	2.09e-07	4.03e-05
ENST00000397261.8	8630.75	0.650011	0.125233	5.1904	2.1e-07	4.04e-05
ENST00000376266.9	2104.62	1.32943	0.256142	5.19023	2.1e-07	4.04e-05
ENST00000372836.5	4956.53	0.886169	0.170748	5.18991	2.1e-07	4.04e-05
ENST00000306390.7	1279.44	-1.80196	0.347347	-5.18777	2.13e-07	4.08e-05
ENST00000357701.6	33.6736	1.77399	0.341972	5.18754	2.13e-07	4.08e-05
ENST00000612353.4	126.332	1.2041	0.232132	5.18713	2.14e-07	4.09e-05
ENST00000482532.5	84.8356	-0.775348	0.149488	-5.18668	2.14e-07	4.09e-05
ENST00000542367.1	12.6377	-2.84456	0.548423	-5.1868	2.14e-07	4.09e-05
ENST00000490389.1	12.3891	-1.88966	0.36454	-5.1837	2.18e-07	4.15e-05
ENST00000334678.8	3409.71	0.902608	0.174286	5.17891	2.23e-07	4.25e-05
ENST00000440480.8	772.286	1.25063	0.241539	5.17773	2.25e-07	4.27e-05
ENST00000538009.5	51.8476	-1.57156	0.30355	-5.17728	2.25e-07	4.28e-05
ENST00000316423.11	3912.95	-1.04966	0.202793	-5.17602	2.27e-07	4.3e-05
ENST00000295101.3	406.041	-5.28861	1.02182	-5.17567	2.27e-07	4.3e-05
ENST00000507066.1	10.5802	-8.21717	1.58789	-5.17491	2.28e-07	4.31e-05
ENST00000697754.1	205.339	1.69886	0.328475	5.17197	2.32e-07	4.38e-05
ENST00000396057.6	4.32958	1.78109	0.344391	5.1717	2.32e-07	4.38e-05
ENST00000578067.5	388.655	1.15119	0.222769	5.16765	2.37e-07	4.47e-05
ENST00000602841.5	1240.31	1.2696	0.245737	5.1665	2.39e-07	4.49e-05
ENST00000488573.1	9.07158	-3.10254	0.600521	-5.16642	2.39e-07	4.49e-05
ENST00000259608.8	346.583	1.45315	0.28128	5.16619	2.39e-07	4.49e-05
ENST00000600395.5	75.9587	1.42867	0.276575	5.16556	2.4e-07	4.5e-05
ENST00000463670.5	292.858	2.05977	0.398886	5.16381	2.42e-07	4.53e-05
ENST00000442908.2	393.345	1.24814	0.241837	5.16109	2.46e-07	4.6e-05
ENST00000668520.1	1.26562	2.50786	0.486009	5.1601	2.47e-07	4.6e-05
ENST00000692806.1	37.6342	-2.88933	0.559928	-5.16019	2.47e-07	4.6e-05
ENST00000375068.6	14649.8	-1.31597	0.255014	-5.16038	2.46e-07	4.6e-05
ENST00000372079.1	25.5891	6.10066	1.18387	5.15316	2.56e-07	4.77e-05
ENST00000262848.6	2555.56	0.836976	0.162432	5.15277	2.57e-07	4.77e-05
ENST00000203629.3	448.029	1.73502	0.336842	5.15084	2.59e-07	4.82e-05
ENST00000583777.5	675.636	2.03169	0.394481	5.15028	2.6e-07	4.83e-05
ENST00000377953.4	1424.46	1.23446	0.23974	5.14918	2.62e-07	4.85e-05
ENST00000560153.2	68.1761	-4.07272	0.791185	-5.14762	2.64e-07	4.88e-05
ENST00000593795.5	219.489	1.17993	0.229309	5.1456	2.67e-07	4.93e-05
ENST00000216471.5	160.866	-1.06371	0.20674	-5.14515	2.67e-07	4.94e-05
ENST00000429872.2	83.1057	1.02392	0.19914	5.14173	2.72e-07	5.02e-05
ENST00000455452.5	843.166	0.848081	0.164943	5.14167	2.72e-07	5.02e-05
ENST00000582520.1	312.841	1.45254	0.282574	5.14038	2.74e-07	5.05e-05
ENST00000368199.8	325.209	1.21898	0.237149	5.14013	2.75e-07	5.05e-05
ENST00000559379.5	19.8847	-2.22921	0.433742	-5.13948	2.75e-07	5.06e-05
ENST00000587680.2	66.4878	-3.40975	0.6635	-5.13904	2.76e-07	5.06e-05
ENST00000647830.1	3.79268	2.74664	0.53467	5.13708	2.79e-07	5.11e-05
ENST00000527539.1	3.76309	2.06483	0.401982	5.13662	2.8e-07	5.12e-05
ENST00000522209.1	76.7976	2.08324	0.405672	5.13528	2.82e-07	5.15e-05
ENST00000549644.1	11.5525	-1.19261	0.23233	-5.13325	2.85e-07	5.2e-05
ENST00000396863.8	155.525	1.9873	0.387162	5.133	2.85e-07	5.2e-05
ENST00000379987.7	4287.05	-1.36948	0.26692	-5.13069	2.89e-07	5.25e-05
ENST00000215565.3	3752.85	1.11765	0.217826	5.13091	2.88e-07	5.25e-05
ENST00000494984.5	764.663	2.06822	0.403216	5.12933	2.91e-07	5.28e-05
ENST00000704703.1	59.8228	-7.06944	1.37843	-5.12863	2.92e-07	5.29e-05
ENST00000497377.6	2526.78	1.40711	0.274444	5.12712	2.94e-07	5.33e-05
ENST00000682188.1	17.3772	-7.26465	1.41747	-5.12507	2.97e-07	5.38e-05
ENST00000481187.5	144.075	0.960896	0.187623	5.12141	3.03e-07	5.48e-05
ENST00000548400.5	223.699	1.20474	0.235238	5.12134	3.03e-07	5.48e-05
ENST00000380200.3	13.5691	-4.24484	0.828877	-5.12119	3.04e-07	5.48e-05
ENST00000619483.4	313.964	-1.56283	0.305213	-5.12046	3.05e-07	5.49e-05
ENST00000440890.7	2360.3	-4.85445	0.948536	-5.11784	3.09e-07	5.56e-05
ENST00000265471.10	3003.35	1.02465	0.200247	5.11692	3.11e-07	5.58e-05
ENST00000409359.7	259.75	2.03901	0.398621	5.11517	3.13e-07	5.62e-05
ENST00000570103.5	63.8053	1.83346	0.358426	5.1153	3.13e-07	5.62e-05
ENST00000444472.5	116.571	1.38342	0.270639	5.11168	3.19e-07	5.72e-05
ENST00000450206.1	6.09371	1.6189	0.316751	5.11094	3.21e-07	5.73e-05
ENST00000329454.2	565.494	-2.53478	0.495977	-5.11068	3.21e-07	5.74e-05
ENST00000621439.5	176.817	-2.3525	0.460403	-5.10966	3.23e-07	5.76e-05
ENST00000504484.5	98.1036	-1.35265	0.26478	-5.10857	3.25e-07	5.79e-05
ENST00000407540.8	1047.28	-1.3936	0.272855	-5.10749	3.26e-07	5.81e-05
ENST00000528652.2	43.0799	1.2133	0.23755	5.10758	3.26e-07	5.81e-05
ENST00000405093.9	15.0184	2.44298	0.478478	5.10572	3.3e-07	5.85e-05
ENST00000514094.5	12.4063	-1.55649	0.304947	-5.10412	3.32e-07	5.9e-05
ENST00000259254.9	1919.11	0.905945	0.17753	5.10306	3.34e-07	5.92e-05
ENST00000560769.2	24.1586	-3.13937	0.615232	-5.10275	3.35e-07	5.92e-05
ENST00000531692.1	94.8806	1.55188	0.304121	5.10284	3.35e-07	5.92e-05
ENST00000691915.1	12.2435	1.52609	0.299233	5.1	3.4e-07	6e-05
ENST00000392035.6	878.072	0.984199	0.192998	5.09952	3.41e-07	6.01e-05
ENST00000702503.1	26.783	-1.59869	0.313559	-5.09852	3.42e-07	6.03e-05
ENST00000419007.5	160.532	-1.93171	0.378981	-5.09711	3.45e-07	6.07e-05
ENST00000426508.7	1660.6	-0.862439	0.169206	-5.09697	3.45e-07	6.07e-05
ENST00000477801.1	125.054	2.43672	0.478455	5.0929	3.53e-07	6.19e-05
ENST00000597229.2	4244.5	1.11663	0.219307	5.09165	3.55e-07	6.23e-05
ENST00000492217.1	17.0523	-0.763202	0.149941	-5.09001	3.58e-07	6.27e-05
ENST00000376693.3	366.35	1.35322	0.265895	5.08931	3.59e-07	6.29e-05
ENST00000446026.1	378.988	1.54277	0.303156	5.08903	3.6e-07	6.29e-05
ENST00000418189.5	10.0084	-2.56133	0.50354	-5.08664	3.64e-07	6.36e-05
ENST00000635017.1	23.1116	-1.89105	0.371817	-5.08597	3.66e-07	6.38e-05
ENST00000352131.7	251.059	1.58215	0.311122	5.08532	3.67e-07	6.39e-05
ENST00000369307.4	3060.93	1.02484	0.201594	5.08369	3.7e-07	6.44e-05
ENST00000398421.6	87.0476	1.27863	0.25152	5.08364	3.7e-07	6.44e-05
ENST00000298049.12	1519.26	-3.76632	0.740963	-5.083	3.72e-07	6.45e-05
ENST00000544886.6	53.9318	4.13315	0.813381	5.08144	3.75e-07	6.49e-05
ENST00000544835.7	85.384	3.46948	0.682734	5.08174	3.74e-07	6.49e-05
ENST00000594700.5	8.29566	1.77915	0.350135	5.08133	3.75e-07	6.49e-05
ENST00000462514.1	22.9613	1.4548	0.286317	5.08109	3.75e-07	6.49e-05
ENST00000380956.9	1424.98	1.572	0.309455	5.07991	3.78e-07	6.52e-05
ENST00000484197.5	344.276	1.69391	0.333506	5.0791	3.79e-07	6.54e-05
ENST00000558276.7	63.8788	1.22517	0.241223	5.07901	3.79e-07	6.54e-05
ENST00000597073.5	2042.98	1.3423	0.264342	5.07792	3.82e-07	6.57e-05
ENST00000247668.7	2400.24	0.833351	0.164232	5.07423	3.89e-07	6.69e-05
ENST00000478482.1	20.7553	-1.54623	0.304858	-5.07195	3.94e-07	6.75e-05
ENST00000263202.15	1403.59	0.883923	0.174278	5.07191	3.94e-07	6.75e-05
ENST00000622856.1	7.40531	1.46527	0.288922	5.07152	3.95e-07	6.76e-05
ENST00000372398.6	2375.51	0.765367	0.15093	5.071	3.96e-07	6.77e-05
ENST00000623134.1	50.2243	1.07322	0.211736	5.0687	4.01e-07	6.84e-05
ENST00000669282.1	5.34735	-4.03353	0.79579	-5.06859	4.01e-07	6.84e-05
ENST00000605886.1	331.47	-1.80819	0.356809	-5.06765	4.03e-07	6.87e-05
ENST00000355716.5	2692.35	0.945994	0.186804	5.0641	4.1e-07	6.99e-05
ENST00000259633.9	454.274	1.20005	0.236982	5.06388	4.11e-07	6.99e-05
ENST00000573053.5	419.354	1.5142	0.299027	5.06376	4.11e-07	6.99e-05
ENST00000656839.1	6.93376	2.45549	0.485094	5.06188	4.15e-07	7.05e-05
ENST00000695747.1	438.67	2.06759	0.408501	5.06141	4.16e-07	7.06e-05
ENST00000375225.7	423.49	1.49066	0.294561	5.06064	4.18e-07	7.08e-05
ENST00000339758.7	61.3358	-1.59916	0.316022	-5.06027	4.19e-07	7.08e-05
ENST00000250383.11	2376.42	-2.98079	0.589077	-5.06011	4.19e-07	7.08e-05
ENST00000553305.1	5.68892	-2.37022	0.468469	-5.0595	4.2e-07	7.1e-05
ENST00000429282.5	4.76042	2.67407	0.528611	5.05867	4.22e-07	7.12e-05
ENST00000568223.7	1173.82	-1.01891	0.201432	-5.05836	4.23e-07	7.12e-05
ENST00000567776.2	19.9432	-1.95669	0.38687	-5.05775	4.24e-07	7.14e-05
ENST00000377842.7	56.355	1.5104	0.29878	5.05522	4.3e-07	7.23e-05
ENST00000295055.12	1157.38	-1.7363	0.343512	-5.05457	4.31e-07	7.24e-05
ENST00000233143.6	57981.2	0.916473	0.181367	5.05315	4.35e-07	7.29e-05
ENST00000541294.1	178.97	-1.09454	0.216647	-5.05219	4.37e-07	7.32e-05
ENST00000651644.1	17.1743	-4.21431	0.834363	-5.05093	4.4e-07	7.36e-05
ENST00000356786.10	1354.92	1.28964	0.255344	5.05059	4.4e-07	7.36e-05
ENST00000337929.8	933.468	1.27247	0.251941	5.05065	4.4e-07	7.36e-05
ENST00000544306.5	8.0533	-4.55257	0.901521	-5.04987	4.42e-07	7.38e-05
ENST00000548503.1	93.008	-1.41266	0.279776	-5.04926	4.44e-07	7.39e-05
ENST00000479678.1	98.5548	1.32788	0.263002	5.04893	4.44e-07	7.4e-05
ENST00000376557.3	321.434	0.823566	0.163147	5.048	4.46e-07	7.42e-05
ENST00000608010.1	18.6561	1.50853	0.298945	5.04617	4.51e-07	7.49e-05
ENST00000598034.5	182.149	1.07004	0.212142	5.04397	4.56e-07	7.57e-05
ENST00000453452.1	224.776	1.95479	0.387639	5.0428	4.59e-07	7.6e-05
ENST00000648437.1	39074.3	0.794519	0.157637	5.04017	4.65e-07	7.7e-05
ENST00000519897.1	10.219	-4.59371	0.91168	-5.03873	4.69e-07	7.75e-05
ENST00000515730.1	32.1533	-0.822531	0.163258	-5.03822	4.7e-07	7.76e-05
ENST00000407997.4	1140.17	0.986167	0.195954	5.03264	4.84e-07	7.98e-05
ENST00000518301.1	19.994	2.56661	0.510086	5.03173	4.86e-07	8.01e-05
ENST00000491148.5	255.702	-4.29743	0.8544	-5.02976	4.91e-07	8.08e-05
ENST00000530666.1	132.316	1.37328	0.273034	5.02971	4.91e-07	8.08e-05
ENST00000624683.1	342.089	-0.982493	0.195386	-5.02848	4.94e-07	8.12e-05
ENST00000480181.1	23.7568	1.5987	0.318075	5.02616	5e-07	8.21e-05
ENST00000448659.1	117.005	-1.14827	0.228478	-5.02575	5.01e-07	8.22e-05
ENST00000514597.5	44.7215	-3.85442	0.766959	-5.02559	5.02e-07	8.22e-05
ENST00000347941.4	130.271	1.13187	0.225255	5.02483	5.04e-07	8.24e-05
ENST00000354050.8	232.451	1.55506	0.309471	5.02491	5.04e-07	8.24e-05
ENST00000215855.7	19.3317	1.67421	0.333253	5.02384	5.06e-07	8.27e-05
ENST00000541722.5	80.4652	-1.74995	0.348387	-5.023	5.09e-07	8.3e-05
ENST00000368910.4	520.268	0.912835	0.181796	5.0212	5.13e-07	8.36e-05
ENST00000257017.5	83.3116	1.01025	0.201193	5.02129	5.13e-07	8.36e-05
ENST00000454679.7	40.2349	-4.04622	0.805995	-5.02015	5.16e-07	8.4e-05
ENST00000496527.1	21.633	-1.74935	0.348525	-5.0193	5.19e-07	8.41e-05
ENST00000541233.1	125.251	2.22706	0.443695	5.01934	5.18e-07	8.41e-05
ENST00000306928.6	8.98263	2.68787	0.535719	5.01731	5.24e-07	8.49e-05
ENST00000466879.5	11.5985	-2.61714	0.521726	-5.01631	5.27e-07	8.52e-05
ENST00000372099.10	660.54	0.841982	0.167854	5.01616	5.27e-07	8.52e-05
ENST00000341846.10	3456.25	1.77806	0.354454	5.01634	5.27e-07	8.52e-05
ENST00000528852.5	59.7103	1.52966	0.304988	5.01546	5.29e-07	8.54e-05
ENST00000487026.5	110.473	1.10368	0.220077	5.01498	5.3e-07	8.55e-05
ENST00000324602.12	912.835	1.08154	0.215718	5.01366	5.34e-07	8.6e-05
ENST00000246532.6	456.697	1.02784	0.205065	5.01227	5.38e-07	8.66e-05
ENST00000453973.5	603.863	1.81331	0.361829	5.01151	5.4e-07	8.67e-05
ENST00000339399.5	9153.8	0.66523	0.132739	5.01157	5.4e-07	8.67e-05
ENST00000261267.7	27557.6	1.54044	0.307398	5.01123	5.41e-07	8.67e-05
ENST00000392795.7	320.435	1.82426	0.36423	5.00853	5.48e-07	8.79e-05
ENST00000312629.10	2713.01	0.976671	0.195033	5.00773	5.51e-07	8.82e-05
ENST00000526117.6	2132.8	-1.40342	0.28031	-5.00665	5.54e-07	8.86e-05
ENST00000592195.1	39.9376	-1.51081	0.30184	-5.00535	5.58e-07	8.9e-05
ENST00000370085.3	73.0848	1.38508	0.276728	5.00521	5.58e-07	8.9e-05
ENST00000352271.6	7.285	1.67163	0.334051	5.00411	5.61e-07	8.95e-05
ENST00000597985.5	375.676	1.48355	0.296493	5.00365	5.63e-07	8.96e-05
ENST00000476886.5	7.08347	-2.74918	0.549522	-5.00285	5.65e-07	8.99e-05
ENST00000578168.1	28.8083	3.60325	0.720602	5.00033	5.72e-07	9.08e-05
ENST00000493556.2	15.3135	-1.17796	0.235569	-5.00049	5.72e-07	9.08e-05
ENST00000332281.6	138.583	0.98358	0.19672	4.9999	5.74e-07	9.1e-05
ENST00000696269.1	104.79	1.30596	0.261267	4.99855	5.78e-07	9.12e-05
ENST00000281938.7	1772.37	-1.64809	0.329678	-4.99909	5.76e-07	9.12e-05
ENST00000590905.1	45.1331	-3.08454	0.617094	-4.99849	5.78e-07	9.12e-05
ENST00000587298.2	129.939	2.09529	0.41916	4.99879	5.77e-07	9.12e-05
ENST00000434216.2	118.689	-0.832858	0.166624	-4.99843	5.78e-07	9.12e-05
ENST00000374163.5	353.911	1.30365	0.260827	4.99813	5.79e-07	9.12e-05
ENST00000684658.1	87.8111	-1.04197	0.208497	-4.99752	5.81e-07	9.14e-05
ENST00000655377.1	13.2786	-1.52045	0.304272	-4.99701	5.82e-07	9.16e-05
ENST00000592657.1	221.092	-2.10265	0.420844	-4.99626	5.85e-07	9.18e-05
ENST00000444374.2	18.1716	2.26698	0.453844	4.99506	5.88e-07	9.23e-05
ENST00000624615.1	54.6792	-1.80725	0.361964	-4.9929	5.95e-07	9.32e-05
ENST00000532507.5	1054.99	1.92227	0.384997	4.99294	5.95e-07	9.32e-05
ENST00000426712.1	277.865	1.57442	0.315387	4.992	5.98e-07	9.33e-05
ENST00000434436.8	115.062	0.75525	0.151281	4.99238	5.96e-07	9.33e-05
ENST00000594958.1	23.643	1.52496	0.305481	4.99201	5.98e-07	9.33e-05
ENST00000679217.1	135.407	1.402	0.280864	4.99174	5.98e-07	9.33e-05
ENST00000353809.9	30.9764	3.23061	0.647288	4.99099	6.01e-07	9.36e-05
ENST00000566280.1	14.2677	-1.27789	0.256084	-4.99014	6.03e-07	9.39e-05
ENST00000393409.3	7641.36	0.570531	0.114346	4.98951	6.05e-07	9.41e-05
ENST00000474490.1	109.097	3.09269	0.620038	4.9879	6.1e-07	9.48e-05
ENST00000303843.7	1300.49	-1.1366	0.227944	-4.98634	6.15e-07	9.55e-05
ENST00000464611.1	19518.2	2.04348	0.40984	4.98605	6.16e-07	9.56e-05
ENST00000619426.5	4654.58	0.78721	0.157902	4.98544	6.18e-07	9.58e-05
ENST00000612531.1	16.5744	1.41682	0.284256	4.98431	6.22e-07	9.62e-05
ENST00000656494.1	10.82	-2.33331	0.468319	-4.9823	6.28e-07	9.71e-05
ENST00000452271.7	409.933	2.91151	0.584594	4.98039	6.35e-07	9.8e-05
ENST00000414696.5	192.117	-1.82743	0.3671	-4.97801	6.42e-07	9.91e-05
ENST00000585950.5	13.3813	-4.38874	0.881733	-4.9774	6.44e-07	9.93e-05
ENST00000688110.1	22.9753	1.36942	0.275151	4.97697	6.46e-07	9.94e-05
ENST00000483974.5	181.923	-2.06314	0.414678	-4.97528	6.52e-07	0.00010021
ENST00000472924.1	366.029	0.741971	0.149156	4.97446	6.54e-07	0.00010054
ENST00000688539.2	42.5674	1.51021	0.303694	4.9728	6.6e-07	0.0001012
ENST00000651122.1	160.318	1.57553	0.316824	4.97288	6.6e-07	0.0001012
ENST00000439199.1	30.8208	1.05684	0.212648	4.9699	6.7e-07	0.00010262
ENST00000690168.2	22.1872	1.31454	0.264547	4.96902	6.73e-07	0.00010272
ENST00000425887.2	255.463	-2.57667	0.518541	-4.96908	6.73e-07	0.00010272
ENST00000373408.4	1137.66	1.09853	0.221067	4.96922	6.72e-07	0.00010272
ENST00000308521.10	537.589	0.815821	0.164184	4.96896	6.73e-07	0.00010272
ENST00000373582.4	364.157	1.07712	0.216792	4.96844	6.75e-07	0.00010279
ENST00000374660.7	2442.57	-2.68458	0.540317	-4.96853	6.75e-07	0.00010279
ENST00000666504.1	215.631	-0.820217	0.165166	-4.96601	6.83e-07	0.00010398
ENST00000659554.1	5.1884	1.36484	0.274862	4.96556	6.85e-07	0.00010411
ENST00000640870.1	22.6165	0.943994	0.190257	4.96166	6.99e-07	0.00010612
ENST00000691656.2	67.3304	1.10745	0.223214	4.96139	7e-07	0.00010616
ENST00000497304.6	30.7137	4.31863	0.870582	4.96062	7.03e-07	0.00010648
ENST00000371506.7	81.8841	-2.30444	0.464751	-4.95843	7.11e-07	0.00010758
ENST00000482103.1	84.8395	1.08477	0.218786	4.95813	7.12e-07	0.00010764
ENST00000543375.5	6.71036	3.6149	0.729196	4.95738	7.15e-07	0.00010795
ENST00000361677.6	2015.96	-0.653755	0.13188	-4.95719	7.15e-07	0.00010795
ENST00000245407.8	779.254	-0.998919	0.201544	-4.95634	7.18e-07	0.00010832
ENST00000419814.1	156.216	-3.98143	0.803361	-4.95596	7.2e-07	0.00010842
ENST00000444046.5	118.809	-4.07799	0.822949	-4.95533	7.22e-07	0.00010867
ENST00000455309.2	28.5084	1.17438	0.237028	4.95462	7.25e-07	0.00010885
ENST00000520536.1	456.685	1.41349	0.285314	4.95416	7.26e-07	0.00010885
ENST00000683872.1	29.6827	-2.01986	0.407715	-4.9541	7.27e-07	0.00010885
ENST00000460357.1	370.863	-0.785473	0.15853	-4.95474	7.24e-07	0.00010885
ENST00000292879.9	118.29	1.34183	0.270855	4.95405	7.27e-07	0.00010885
ENST00000225538.4	170.92	1.55794	0.314545	4.95298	7.31e-07	0.00010935
ENST00000244869.3	127.278	-2.40623	0.485946	-4.95163	7.36e-07	0.00011
ENST00000409144.5	132.126	1.75452	0.354432	4.95021	7.41e-07	0.0001107
ENST00000325455.10	2655.21	-2.08738	0.421832	-4.94836	7.48e-07	0.00011165
ENST00000484566.5	1523.13	1.46401	0.295953	4.94676	7.55e-07	0.00011246
ENST00000602368.1	56.1883	1.76562	0.356982	4.94597	7.58e-07	0.00011281
ENST00000460428.5	86.8582	1.57814	0.319145	4.9449	7.62e-07	0.00011324
ENST00000702034.1	11.1091	2.16735	0.438304	4.94485	7.62e-07	0.00011324
ENST00000461272.5	108.63	0.717047	0.1451	4.94174	7.74e-07	0.00011495
ENST00000591022.6	893.051	-0.665107	0.134657	-4.93928	7.84e-07	0.0001163
ENST00000311208.13	15667.6	2.10931	0.427139	4.93822	7.88e-07	0.00011682
ENST00000468494.1	1164.29	1.98159	0.401338	4.93747	7.91e-07	0.00011711
ENST00000444095.3	237.903	1.12018	0.226878	4.93737	7.92e-07	0.00011711
ENST00000222823.9	1131.12	0.479726	0.0971847	4.93623	7.96e-07	0.00011768
ENST00000607752.1	5.28903	-1.55827	0.315703	-4.93589	7.98e-07	0.00011777
ENST00000221801.8	5039.12	0.909218	0.184239	4.93498	8.02e-07	0.0001182
ENST00000600723.1	88.0751	1.05178	0.21314	4.93471	8.03e-07	0.00011826
ENST00000512534.5	463.705	-0.735882	0.149134	-4.93437	8.04e-07	0.00011835
ENST00000378406.5	375.612	0.873078	0.176962	4.9337	8.07e-07	0.00011864
ENST00000451639.1	4.76193	-2.7015	0.547726	-4.9322	8.13e-07	0.00011944
ENST00000465238.5	238.733	2.27221	0.461472	4.92384	8.49e-07	0.00012442
ENST00000484475.5	44.7138	1.26122	0.256141	4.92393	8.48e-07	0.00012442
ENST00000478899.1	242.514	2.12665	0.431998	4.92283	8.53e-07	0.00012483
ENST00000592388.1	14.475	3.4108	0.692844	4.9229	8.53e-07	0.00012483
ENST00000416248.5	3.33637	-2.4747	0.50275	-4.92232	8.55e-07	0.00012492
ENST00000264428.9	295.819	-1.24772	0.253482	-4.92233	8.55e-07	0.00012492
ENST00000521362.1	9.85299	4.5055	0.915543	4.92113	8.6e-07	0.00012556
ENST00000495029.1	19.8622	1.67885	0.34117	4.92087	8.62e-07	0.00012561
ENST00000672226.1	206.217	1.06986	0.217475	4.91948	8.68e-07	0.00012638
ENST00000380907.3	18.141	-2.13555	0.434249	-4.9178	8.75e-07	0.00012735
ENST00000465773.1	8.31657	1.85785	0.37783	4.91716	8.78e-07	0.00012765
ENST00000594473.1	29.4519	-1.45466	0.29591	-4.91587	8.84e-07	0.00012837
ENST00000470432.5	322.043	-1.21621	0.247433	-4.91531	8.86e-07	0.00012847
ENST00000366933.5	135.931	-1.11341	0.226526	-4.91513	8.87e-07	0.00012847
ENST00000226279.8	848.385	1.45499	0.296021	4.91517	8.87e-07	0.00012847
ENST00000243501.10	2219.47	-0.592077	0.120464	-4.91499	8.88e-07	0.00012847
ENST00000314529.10	143.291	-0.730641	0.148713	-4.91308	8.97e-07	0.00012935
ENST00000383729.9	1148.66	-0.8782	0.178736	-4.91339	8.95e-07	0.00012935
ENST00000609403.1	2.03082	1.51566	0.308486	4.91321	8.96e-07	0.00012935
ENST00000312579.4	2310.02	1.01675	0.206962	4.91274	8.98e-07	0.00012946
ENST00000382849.2	14.454	-1.39999	0.28505	-4.91138	9.04e-07	0.00013024
ENST00000489665.1	9.79066	-1.87159	0.38129	-4.90858	9.17e-07	0.00013198
ENST00000443998.1	97.0222	1.15109	0.234535	4.90796	9.2e-07	0.00013221
ENST00000312397.10	4501.25	0.706044	0.143859	4.90788	9.21e-07	0.00013221
ENST00000304887.6	13.3718	-3.78663	0.77178	-4.90636	9.28e-07	0.00013312
ENST00000294016.8	2073.07	-0.674688	0.137536	-4.90555	9.32e-07	0.00013354
ENST00000495688.5	136.352	2.20525	0.449563	4.90532	9.33e-07	0.00013358
ENST00000590986.5	766.443	-2.2148	0.45161	-4.90422	9.38e-07	0.00013407
ENST00000252675.6	11.9289	2.91111	0.593574	4.90437	9.37e-07	0.00013407
ENST00000287957.5	2790.98	-0.404778	0.0825578	-4.90297	9.44e-07	0.00013481
ENST00000453321.8	394.571	-0.794379	0.162035	-4.90251	9.46e-07	0.000135
ENST00000378566.5	701.013	0.705138	0.143858	4.90163	9.5e-07	0.00013548
ENST00000377960.9	3246.95	1.02136	0.20839	4.90117	9.53e-07	0.00013564
ENST00000562067.5	27.0572	2.4887	0.507791	4.90103	9.53e-07	0.00013564
ENST00000473866.1	14.562	-3.04333	0.621012	-4.9006	9.55e-07	0.00013569
ENST00000621098.1	8.67682	-2.02771	0.41376	-4.90069	9.55e-07	0.00013569
ENST00000371930.5	837.086	1.17021	0.238799	4.9004	9.56e-07	0.0001357
ENST00000347546.8	2863.93	-0.911512	0.186017	-4.90015	9.58e-07	0.00013574
ENST00000466425.1	652.91	1.19517	0.243916	4.8999	9.59e-07	0.00013579
ENST00000617316.2	1128.19	1.13801	0.232307	4.89873	9.65e-07	0.00013648
ENST00000691154.1	6.65239	-1.6119	0.329065	-4.89842	9.66e-07	0.00013657
ENST00000535078.2	38.8151	0.968661	0.197772	4.89786	9.69e-07	0.00013683
ENST00000623716.1	8.17266	1.75692	0.358949	4.89461	9.85e-07	0.00013899
ENST00000608023.5	2561.61	-1.03937	0.212399	-4.89348	9.91e-07	0.0001394
ENST00000702982.1	162.453	1.73273	0.35408	4.89359	9.9e-07	0.0001394
ENST00000623994.1	193.66	-0.740348	0.151282	-4.89382	9.89e-07	0.0001394
ENST00000414935.1	366.308	-3.03635	0.620543	-4.89306	9.93e-07	0.00013947
ENST00000372994.2	2446.24	0.873378	0.178495	4.89303	9.93e-07	0.00013947
ENST00000696169.1	565.425	0.908028	0.185613	4.89205	9.98e-07	0.00014003
ENST00000537505.6	6020.29	-0.872905	0.178564	-4.88849	1.02e-06	0.00014246
ENST00000651168.1	468.479	-3.83983	0.785639	-4.88752	1.02e-06	0.00014303
ENST00000464553.2	51.817	1.36034	0.278349	4.88716	1.02e-06	0.00014316
ENST00000369478.4	2163.54	1.33008	0.272249	4.88555	1.03e-06	0.00014421
ENST00000255082.8	90.59	1.8123	0.370987	4.88508	1.03e-06	0.00014442
ENST00000528930.6	189.407	1.22965	0.251784	4.88375	1.04e-06	0.00014514
ENST00000352551.9	83.8383	2.17513	0.445368	4.8839	1.04e-06	0.00014514
ENST00000555848.1	6079.62	-1.14124	0.233702	-4.88332	1.04e-06	0.00014532
ENST00000206249.8	9946.34	-2.39357	0.490199	-4.88286	1.05e-06	0.00014553
ENST00000415949.5	541.774	0.980954	0.200916	4.88242	1.05e-06	0.00014572
ENST00000367948.7	78.2274	-2.31185	0.473558	-4.88187	1.05e-06	0.00014586
ENST00000545526.1	31.5741	1.35337	0.277215	4.88202	1.05e-06	0.00014586
ENST00000559786.1	30.0383	1.11907	0.229258	4.88128	1.05e-06	0.00014617
ENST00000687895.2	6.70647	1.67736	0.343678	4.8806	1.06e-06	0.00014654
ENST00000544831.5	243.234	1.1805	0.241923	4.87966	1.06e-06	0.00014711
ENST00000563162.1	8.36906	-1.29221	0.26488	-4.8785	1.07e-06	0.00014785
ENST00000493000.5	51.5342	-2.87903	0.590256	-4.87759	1.07e-06	0.00014812
ENST00000369701.8	13.4851	-2.28832	0.469141	-4.87769	1.07e-06	0.00014812
ENST00000351559.10	2198.6	-2.01314	0.412728	-4.87765	1.07e-06	0.00014812
ENST00000480772.1	316.686	1.52085	0.311867	4.87659	1.08e-06	0.00014861
ENST00000376621.8	3263.79	0.734798	0.150675	4.87672	1.08e-06	0.00014861
ENST00000528419.6	112.979	1.46847	0.301152	4.87619	1.08e-06	0.00014878
ENST00000461472.1	25.4878	-2.52171	0.517182	-4.87588	1.08e-06	0.00014888
ENST00000641837.1	234.125	1.69802	0.3484	4.87377	1.09e-06	0.00015035
ENST00000319041.6	179.083	0.700053	0.143658	4.87304	1.1e-06	0.00015052
ENST00000361763.9	1799.26	1.37149	0.28143	4.8733	1.1e-06	0.00015052
ENST00000550948.2	2340.05	0.994567	0.204097	4.87301	1.1e-06	0.00015052
ENST00000674939.1	13.2968	1.98362	0.407118	4.87234	1.1e-06	0.0001509
ENST00000390555.3	155.256	2.01024	0.412648	4.87156	1.11e-06	0.00015123
ENST00000471648.3	1.77806	2.90235	0.595758	4.87168	1.11e-06	0.00015123
ENST00000441915.5	308.026	-1.69775	0.348589	-4.87034	1.11e-06	0.00015189
ENST00000381469.7_PAR_Y	30.3834	1.26312	0.259347	4.87039	1.11e-06	0.00015189
ENST00000487614.1	21.3795	0.939095	0.192833	4.86998	1.12e-06	0.00015198
ENST00000685108.1	12.4579	1.50331	0.308697	4.86985	1.12e-06	0.00015198
ENST00000589728.1	32.9661	-2.73259	0.561141	-4.86971	1.12e-06	0.00015198
ENST00000370709.4	7.36837	2.69384	0.553214	4.86944	1.12e-06	0.00015205
ENST00000592205.5	28.5907	-1.80385	0.370533	-4.86824	1.13e-06	0.00015284
ENST00000487899.1	89.3081	-0.795048	0.163323	-4.86794	1.13e-06	0.00015294
ENST00000476890.1	36.0843	1.02908	0.211418	4.86753	1.13e-06	0.00015312
ENST00000461794.1	95.8042	-0.94619	0.194431	-4.86646	1.14e-06	0.00015381
ENST00000476410.1	33.3914	1.26047	0.259042	4.8659	1.14e-06	0.00015411
ENST00000468353.1	2.22349	-2.88193	0.592382	-4.86499	1.14e-06	0.00015462
ENST00000569591.3	2275.42	1.34674	0.276828	4.8649	1.15e-06	0.00015462
ENST00000529768.5	109.111	1.34391	0.276402	4.86217	1.16e-06	0.00015663
ENST00000374948.6	287.782	2.13664	0.4395	4.86153	1.16e-06	0.00015701
ENST00000511988.5	19.51	-1.58837	0.326781	-4.86066	1.17e-06	0.00015755
ENST00000356433.10	27.7449	1.77085	0.364365	4.86009	1.17e-06	0.00015787
ENST00000645367.1	48.8844	-1.09541	0.225412	-4.85957	1.18e-06	0.00015815
ENST00000622718.1	14.4647	1.57138	0.323448	4.8582	1.18e-06	0.00015869
ENST00000513572.3	34.4124	-2.51873	0.518393	-4.85872	1.18e-06	0.00015869
ENST00000544101.1	219.07	1.83656	0.378027	4.85829	1.18e-06	0.00015869
ENST00000575305.1	224.97	-0.782095	0.160984	-4.85821	1.18e-06	0.00015869
ENST00000528793.5	2098.25	0.679584	0.139921	4.85691	1.19e-06	0.00015959
ENST00000318881.11	164.752	-2.54675	0.524375	-4.85672	1.19e-06	0.0001596
ENST00000472852.2	45.9729	1.20603	0.248386	4.85545	1.2e-06	0.00016049
ENST00000531415.1	108.132	1.39995	0.28836	4.85487	1.2e-06	0.00016082
ENST00000642527.1	388.147	-3.20462	0.660142	-4.85444	1.21e-06	0.00016103
ENST00000653647.1	17.4467	1.76132	0.362882	4.85369	1.21e-06	0.0001615
ENST00000706788.1	508.645	1.40437	0.289379	4.85304	1.22e-06	0.00016189
ENST00000451188.7	11.0924	1.2951	0.266889	4.85259	1.22e-06	0.00016194
ENST00000304677.3	1111.29	0.935991	0.19289	4.85247	1.22e-06	0.00016194
ENST00000563605.1	56.5223	1.46441	0.301776	4.85263	1.22e-06	0.00016194
ENST00000523086.5	179.04	1.02937	0.212179	4.85144	1.23e-06	0.00016263
ENST00000371738.4	407.783	0.84366	0.173904	4.85128	1.23e-06	0.00016263
ENST00000691036.1	1089.64	1.14905	0.236888	4.85059	1.23e-06	0.00016306
ENST00000630147.1	1012.04	1.70065	0.350646	4.85003	1.23e-06	0.00016337
ENST00000528105.5	84.7811	1.05449	0.217437	4.84963	1.24e-06	0.00016356
ENST00000429437.5	3524.57	0.73339	0.151283	4.84779	1.25e-06	0.00016495
ENST00000566354.1	2074.74	0.831769	0.171618	4.84664	1.26e-06	0.00016576
ENST00000656562.1	145.469	-1.13935	0.235101	-4.84621	1.26e-06	0.00016598
ENST00000249071.11	3212.46	0.94627	0.195295	4.84533	1.26e-06	0.00016658
ENST00000370056.9	5269.49	-1.09205	0.225416	-4.84458	1.27e-06	0.00016706
ENST00000682175.1	56.4539	-1.16587	0.240703	-4.84362	1.27e-06	0.00016773
ENST00000265598.8	1289.73	1.38465	0.285994	4.84153	1.29e-06	0.00016923
ENST00000498016.1	22.5333	-1.68805	0.348662	-4.84151	1.29e-06	0.00016923
ENST00000264360.7	51.0882	-2.15405	0.445004	-4.84052	1.3e-06	0.00016991
ENST00000263379.4	2107.77	1.17577	0.242908	4.84037	1.3e-06	0.00016991
ENST00000409520.7	105.229	1.27914	0.264294	4.83985	1.3e-06	0.00017021
ENST00000262866.9	412.798	1.11695	0.2308	4.83949	1.3e-06	0.00017037
ENST00000452600.1	103.573	-2.30778	0.476898	-4.83916	1.3e-06	0.00017051
ENST00000468709.5	423.864	1.39848	0.289003	4.83898	1.31e-06	0.00017053
ENST00000619053.2	9.64688	1.06648	0.220412	4.83858	1.31e-06	0.00017072
ENST00000589332.7	269.788	-0.728976	0.150707	-4.83705	1.32e-06	0.0001719
ENST00000201979.3	192.835	1.07354	0.221979	4.83622	1.32e-06	0.00017246
ENST00000461757.1	1326.92	1.40723	0.291039	4.83519	1.33e-06	0.00017299
ENST00000643049.2	1852.58	1.88611	0.390086	4.83511	1.33e-06	0.00017299
ENST00000653667.1	186.294	-0.500098	0.103427	-4.8353	1.33e-06	0.00017299
ENST00000691438.1	5.22805	-3.05893	0.632792	-4.83402	1.34e-06	0.00017379
ENST00000160262.10	789.817	1.32783	0.27472	4.83339	1.34e-06	0.0001742
ENST00000373474.9	673.328	-1.60075	0.331224	-4.83285	1.35e-06	0.00017453
ENST00000382065.8	281.07	-1.1276	0.233344	-4.83233	1.35e-06	0.00017476
ENST00000638316.1	3.34037	-2.58951	0.535882	-4.83225	1.35e-06	0.00017476
ENST00000474100.1	420.097	1.27813	0.264536	4.8316	1.35e-06	0.00017503
ENST00000493479.1	9.05491	1.14683	0.237358	4.83165	1.35e-06	0.00017503
ENST00000522546.1	26.66	2.36956	0.490569	4.83023	1.36e-06	0.00017598
ENST00000559802.1	8.77569	-1.9339	0.400378	-4.83019	1.36e-06	0.00017598
ENST00000538922.8	249.394	2.08357	0.431429	4.82946	1.37e-06	0.00017648
ENST00000682438.1	250.865	-1.12302	0.232628	-4.82752	1.38e-06	0.00017806
ENST00000359637.3	19.9889	-5.32725	1.1038	-4.82627	1.39e-06	0.00017903
ENST00000685750.1	5.17253	1.11952	0.232012	4.82529	1.4e-06	0.00017976
ENST00000234371.10	78.5335	-2.40251	0.497984	-4.82447	1.4e-06	0.00018035
ENST00000375980.9	4449.57	0.638026	0.132253	4.82428	1.41e-06	0.00018037
ENST00000512334.5	319.638	2.13005	0.441747	4.82189	1.42e-06	0.00018239
ENST00000331035.10	285.42	0.800517	0.166026	4.82164	1.42e-06	0.00018247
ENST00000426367.1	8.71945	1.14123	0.236746	4.82047	1.43e-06	0.00018339
ENST00000486668.5	34.513	1.85552	0.385007	4.81945	1.44e-06	0.00018383
ENST00000234142.9	2828.58	-2.16389	0.448988	-4.81948	1.44e-06	0.00018383
ENST00000592610.1	46.2898	-1.9096	0.396238	-4.81933	1.44e-06	0.00018383
ENST00000289373.5	277.06	1.74999	0.36309	4.81971	1.44e-06	0.00018383
ENST00000335503.3	241.759	1.06343	0.220734	4.81771	1.45e-06	0.00018518
ENST00000432832.6	11.6128	-4.36707	0.906644	-4.81674	1.46e-06	0.00018592
ENST00000467930.1	225.493	0.850461	0.176658	4.81417	1.48e-06	0.00018802
ENST00000008180.13	233.945	1.14949	0.238767	4.81425	1.48e-06	0.00018802
ENST00000338492.9	258.014	1.39441	0.289696	4.81335	1.48e-06	0.00018848
ENST00000437418.1	25.3415	0.839294	0.174364	4.81346	1.48e-06	0.00018848
ENST00000203556.9	2352.74	0.656152	0.136354	4.81213	1.49e-06	0.00018948
ENST00000340758.7	6.98526	-4.25422	0.884635	-4.80901	1.52e-06	0.0001923
ENST00000426923.2	16.0805	1.79798	0.37398	4.80768	1.53e-06	0.00019342
ENST00000427043.4	1363.21	3.16255	0.65784	4.80748	1.53e-06	0.00019346
ENST00000483216.1	25.0329	-1.16563	0.242517	-4.80638	1.54e-06	0.0001942
ENST00000620143.1	19.4618	1.10402	0.229692	4.80654	1.54e-06	0.0001942
ENST00000487535.5	126.491	1.35511	0.281962	4.80601	1.54e-06	0.0001944
ENST00000304552.5	454.33	1.29766	0.270108	4.80423	1.55e-06	0.00019566
ENST00000691896.2	25.8098	-1.69968	0.353768	-4.80449	1.55e-06	0.00019566
ENST00000431809.5	43.3564	-3.01537	0.627642	-4.80429	1.55e-06	0.00019566
ENST00000430537.1	7.8851	1.13195	0.235642	4.80368	1.56e-06	0.00019604
ENST00000473911.1	22.5985	1.35109	0.281278	4.80341	1.56e-06	0.00019614
ENST00000375167.1	326.521	1.02926	0.214289	4.80313	1.56e-06	0.00019626
ENST00000428639.1	10.8111	-2.21765	0.461765	-4.80256	1.57e-06	0.00019665
ENST00000505302.1	44.1187	-4.1561	0.865476	-4.8021	1.57e-06	0.00019678
ENST00000457950.5	35.1219	2.14577	0.446829	4.80222	1.57e-06	0.00019678
ENST00000269466.8	303.233	0.66789	0.139088	4.80192	1.57e-06	0.0001968
ENST00000567659.3	14.7579	-2.10326	0.438021	-4.80173	1.57e-06	0.00019683
ENST00000502320.2	137.038	-1.28023	0.266639	-4.80137	1.58e-06	0.00019686
ENST00000438763.7	432.729	1.23209	0.256613	4.80137	1.58e-06	0.00019686
ENST00000437406.1	2369.73	0.992079	0.206794	4.79742	1.61e-06	0.00020057
ENST00000625132.1	414.282	-1.78178	0.371425	-4.79715	1.61e-06	0.00020057
ENST00000483931.1	10.4463	-1.81991	0.379373	-4.79714	1.61e-06	0.00020057
ENST00000398484.6	197.97	-1.20338	0.250874	-4.79676	1.61e-06	0.0002008
ENST00000177694.2	211.959	1.28427	0.267762	4.79633	1.62e-06	0.00020106
ENST00000447204.6	523.072	1.04671	0.218262	4.79565	1.62e-06	0.00020158
ENST00000681537.1	831.385	1.8477	0.385346	4.7949	1.63e-06	0.00020217
ENST00000703011.1	13.5646	3.00402	0.626638	4.79387	1.64e-06	0.00020296
ENST00000534552.1	101.574	1.66546	0.347421	4.79379	1.64e-06	0.00020296
ENST00000590545.5	17.453	-1.45161	0.302826	-4.79354	1.64e-06	0.00020306
ENST00000558156.1	21.5231	-1.6883	0.352262	-4.79274	1.65e-06	0.0002037
ENST00000314527.9	232.755	1.19562	0.249539	4.79132	1.66e-06	0.00020492
ENST00000565298.5	365.082	-1.01229	0.211281	-4.79122	1.66e-06	0.00020492
ENST00000409236.6	1019.6	-2.24164	0.467953	-4.79031	1.67e-06	0.00020564
ENST00000593775.5	40.7151	2.14541	0.447875	4.79019	1.67e-06	0.00020564
ENST00000374142.9	2931.99	0.584951	0.122159	4.78845	1.68e-06	0.00020727
ENST00000418130.1	24.8	-2.48983	0.520057	-4.78761	1.69e-06	0.00020783
ENST00000352327.5	262.71	0.69925	0.14606	4.78743	1.69e-06	0.00020783
ENST00000381894.3	126.816	0.977918	0.204266	4.78748	1.69e-06	0.00020783
ENST00000436782.5	653.088	3.44144	0.719097	4.78579	1.7e-06	0.0002092
ENST00000390290.3	1847.96	2.28211	0.47685	4.7858	1.7e-06	0.0002092
ENST00000464034.5	185.007	4.22788	0.883559	4.78506	1.71e-06	0.00020979
ENST00000301335.10	1216.09	0.838875	0.17532	4.78482	1.71e-06	0.00020987
ENST00000086933.3	2.75296	2.29173	0.478978	4.78462	1.71e-06	0.00020992
ENST00000461823.1	26.3339	-1.83089	0.382727	-4.7838	1.72e-06	0.0002106
ENST00000649721.1	269.038	-2.0721	0.433224	-4.78298	1.73e-06	0.0002113
ENST00000380008.2	6.20735	2.81939	0.589517	4.78254	1.73e-06	0.00021159
ENST00000330943.9	1109.64	1.08919	0.227887	4.77952	1.76e-06	0.00021463
ENST00000621603.1	52.0805	-1.67929	0.351423	-4.77853	1.77e-06	0.00021552
ENST00000652878.1	169.866	-0.989698	0.207121	-4.77836	1.77e-06	0.00021552
ENST00000530013.5	67.6289	-1.78872	0.374457	-4.77683	1.78e-06	0.00021651
ENST00000542074.1	353.007	0.940918	0.196977	4.7768	1.78e-06	0.00021651
ENST00000550846.5	29.5445	1.28247	0.268462	4.77708	1.78e-06	0.00021651
ENST00000432230.6	301.952	-0.80137	0.167755	-4.77703	1.78e-06	0.00021651
ENST00000416454.5	24.145	1.32386	0.277256	4.77488	1.8e-06	0.00021842
ENST00000330553.6	54.4994	3.06669	0.642432	4.77356	1.81e-06	0.00021968
ENST00000624520.1	143.036	-2.59767	0.544263	-4.77282	1.82e-06	0.00022032
ENST00000590690.1	17.3993	-1.53749	0.322326	-4.76999	1.84e-06	0.00022326
ENST00000536531.5	79.4912	1.75328	0.367599	4.76953	1.85e-06	0.00022359
ENST00000371174.5	2.33584	2.21743	0.465037	4.7683	1.86e-06	0.00022479
ENST00000558784.5	2130.06	1.13358	0.237757	4.76783	1.86e-06	0.00022512
ENST00000520141.5	35.4402	1.75838	0.368813	4.76769	1.86e-06	0.00022512
ENST00000673867.1	134.063	-1.40414	0.294647	-4.76551	1.88e-06	0.00022739
ENST00000295211.5	79.6656	1.20608	0.253156	4.7642	1.9e-06	0.00022869
ENST00000447767.1	113.754	2.0544	0.431279	4.7635	1.9e-06	0.0002293
ENST00000422695.5	19.1778	-2.27914	0.478483	-4.76326	1.9e-06	0.00022939
ENST00000398556.7	379.493	-1.42504	0.299206	-4.76272	1.91e-06	0.00022983
ENST00000461684.5	19.5236	-1.90977	0.40105	-4.76192	1.92e-06	0.00023056
ENST00000267205.7	789.106	1.02172	0.214575	4.76161	1.92e-06	0.00023056
ENST00000360321.7	422.6	-0.702253	0.147478	-4.76174	1.92e-06	0.00023056
ENST00000469573.1	4.81089	-2.74073	0.575703	-4.76067	1.93e-06	0.00023145
ENST00000614574.4	194.257	0.738933	0.155258	4.75939	1.94e-06	0.00023274
ENST00000374213.3	2122.56	1.25802	0.264388	4.75822	1.95e-06	0.0002339
ENST00000605744.1	90.2969	1.75226	0.368295	4.75775	1.96e-06	0.00023427
ENST00000602942.5	210.936	1.13943	0.23952	4.75713	1.96e-06	0.00023481
ENST00000520931.5	2162.68	0.912262	0.191789	4.75659	1.97e-06	0.00023514
ENST00000376096.5	110.112	1.01322	0.213023	4.75638	1.97e-06	0.00023514
ENST00000229270.8	67.5459	-3.8791	0.815558	-4.75637	1.97e-06	0.00023514
ENST00000327042.5	221.026	1.17035	0.246109	4.7554	1.98e-06	0.0002361
ENST00000620350.5	360.374	-1.07624	0.226363	-4.75449	1.99e-06	0.00023698
ENST00000475369.3	116.949	0.889301	0.187057	4.75417	1.99e-06	0.00023716
ENST00000311604.8	6927.82	0.904231	0.190217	4.75368	2e-06	0.00023756
ENST00000368405.7	288.813	1.47452	0.310237	4.75287	2.01e-06	0.00023834
ENST00000366510.4	4799.77	-1.07495	0.226276	-4.75062	2.03e-06	0.00024081
ENST00000470980.1	4.99767	-2.39727	0.504722	-4.74968	2.04e-06	0.00024171
ENST00000243563.8	3951.67	0.909045	0.191396	4.74956	2.04e-06	0.00024171
ENST00000366795.4	47.1748	1.6986	0.357646	4.74939	2.04e-06	0.00024172
ENST00000390312.2	3627.32	2.02692	0.42686	4.74843	2.05e-06	0.00024268
ENST00000533504.3	13.0305	1.37546	0.289681	4.7482	2.05e-06	0.00024277
ENST00000599952.1	120.273	-0.770891	0.162365	-4.74788	2.06e-06	0.00024278
ENST00000395590.5	254.527	-0.620418	0.130671	-4.74794	2.05e-06	0.00024278
ENST00000428956.7	18661.8	-1.40985	0.296971	-4.74744	2.06e-06	0.00024313
ENST00000262676.9	210.212	-1.06335	0.224017	-4.74673	2.07e-06	0.0002436
ENST00000376049.4	159.201	1.12225	0.23642	4.74684	2.07e-06	0.0002436
ENST00000658646.1	62.7464	-2.73432	0.576169	-4.74569	2.08e-06	0.00024448
ENST00000477529.1	131.648	1.83434	0.386515	4.74584	2.08e-06	0.00024448
ENST00000586207.5	11.3776	-2.30575	0.485918	-4.74515	2.08e-06	0.00024495
ENST00000692464.1	13.65	-1.12742	0.237613	-4.74477	2.09e-06	0.00024522
ENST00000236067.8	452.715	1.11753	0.235541	4.74453	2.09e-06	0.00024533
ENST00000534488.5	1250.51	0.873921	0.184221	4.74386	2.1e-06	0.0002458
ENST00000560403.5	140.194	1.1665	0.245898	4.74383	2.1e-06	0.0002458
ENST00000458314.1	13.024	1.16097	0.24475	4.74349	2.1e-06	0.00024603
ENST00000460180.1	17.2256	1.33737	0.282047	4.74166	2.12e-06	0.00024807
ENST00000592242.1	15.227	1.69257	0.357008	4.74097	2.13e-06	0.00024872
ENST00000687869.2	6.20303	1.40349	0.296073	4.74035	2.13e-06	0.00024911
ENST00000530016.5	27.7053	-1.72704	0.364323	-4.74042	2.13e-06	0.00024911
ENST00000369893.10	601.057	-0.714411	0.150736	-4.7395	2.14e-06	0.00024997
ENST00000493730.1	10.8534	1.23706	0.261041	4.73894	2.15e-06	0.00025047
ENST00000369126.5	198.541	1.20848	0.255036	4.73848	2.15e-06	0.00025065
ENST00000381565.2	82.5836	0.961801	0.202974	4.73854	2.15e-06	0.00025065
ENST00000486716.5	44.6319	0.898506	0.189643	4.73788	2.16e-06	0.00025108
ENST00000703634.1	231.749	1.64412	0.347019	4.73783	2.16e-06	0.00025108
ENST00000349241.6	872.039	1.48211	0.312908	4.73656	2.17e-06	0.00025247
ENST00000238994.6	1030.56	-1.29678	0.273894	-4.73459	2.19e-06	0.00025474
ENST00000439028.3	167.974	1.54392	0.326177	4.73339	2.21e-06	0.00025606
ENST00000417088.2	10898.9	1.3069	0.276163	4.73237	2.22e-06	0.00025715
ENST00000624543.1	98.0717	-1.36907	0.289315	-4.73211	2.22e-06	0.00025729
ENST00000474738.1	416.175	1.28393	0.271389	4.73098	2.23e-06	0.00025854
ENST00000510898.7	1047.84	0.766412	0.162061	4.72915	2.25e-06	0.00026068
ENST00000437645.5	10.4071	-1.71094	0.361801	-4.72895	2.26e-06	0.00026074
ENST00000424969.2	1118.97	2.2975	0.485876	4.72857	2.26e-06	0.00026089
ENST00000696226.1	24.3361	1.51036	0.319415	4.72852	2.26e-06	0.00026089
ENST00000621827.1	12.3556	-2.01876	0.42698	-4.72799	2.27e-06	0.00026139
ENST00000644250.2	60.8508	2.69071	0.569167	4.72746	2.27e-06	0.00026188
ENST00000505435.4	509.702	-0.976865	0.206668	-4.72674	2.28e-06	0.0002626
ENST00000374467.4	2180.92	0.587262	0.12425	4.72647	2.28e-06	0.00026276
ENST00000417495.7	163.323	1.78266	0.377243	4.72551	2.3e-06	0.00026381
ENST00000370388.4	5.80764	2.07651	0.439474	4.72499	2.3e-06	0.00026428
ENST00000567815.5	38988.3	0.924334	0.195658	4.72423	2.31e-06	0.00026507
ENST00000485088.5	652.096	-0.805993	0.17067	-4.72252	2.33e-06	0.00026711
ENST00000590828.5	237.304	0.878655	0.186081	4.72191	2.34e-06	0.00026772
ENST00000308595.10	9258.78	0.605527	0.128259	4.72112	2.35e-06	0.00026836
ENST00000675519.1	81.3378	-2.38376	0.504901	-4.72124	2.34e-06	0.00026836
ENST00000375215.3	149.681	1.56991	0.33257	4.72055	2.35e-06	0.00026892
ENST00000695740.1	332.981	2.75773	0.584414	4.7188	2.37e-06	0.00027071
ENST00000482526.1	8.11061	1.18242	0.250575	4.71882	2.37e-06	0.00027071
ENST00000674216.1	5.66309	1.80554	0.382644	4.71859	2.37e-06	0.00027071
ENST00000574810.5	112.729	0.949198	0.201159	4.71866	2.37e-06	0.00027071
ENST00000482990.1	9.46127	1.93348	0.409788	4.71825	2.38e-06	0.00027096
ENST00000643692.1	39.4318	0.977554	0.207195	4.71803	2.38e-06	0.00027105
ENST00000597780.1	235.138	-0.929063	0.196987	-4.71636	2.4e-06	0.00027308
ENST00000687499.2	69.0508	0.767075	0.162663	4.71574	2.41e-06	0.00027372
ENST00000627148.3	42.7438	-3.48954	0.740071	-4.71514	2.42e-06	0.00027428
ENST00000301490.8	81.9931	1.46317	0.310322	4.71502	2.42e-06	0.00027428
ENST00000483168.5	10.8535	-8.11422	1.72167	-4.71298	2.44e-06	0.00027683
ENST00000375865.6	34.5375	2.9521	0.626408	4.71274	2.44e-06	0.00027695
ENST00000272602.7	15.6121	-2.16068	0.458659	-4.71087	2.47e-06	0.0002793
ENST00000527620.5	602	-1.24948	0.265277	-4.71011	2.48e-06	0.00028014
ENST00000543435.1	20.6257	2.38654	0.506892	4.70819	2.5e-06	0.00028258
ENST00000395826.7	76.4018	1.33989	0.284604	4.7079	2.5e-06	0.00028278
ENST00000375040.8	1667.3	0.998606	0.21212	4.70773	2.5e-06	0.00028281
ENST00000467741.2	8.13408	1.63826	0.348018	4.70741	2.51e-06	0.00028298
ENST00000284274.5	1900.76	0.540546	0.114831	4.7073	2.51e-06	0.00028298
ENST00000591901.5	70.6565	1.45987	0.310142	4.7071	2.51e-06	0.00028306
ENST00000637539.2	1839.41	1.90876	0.405615	4.70583	2.53e-06	0.00028462
ENST00000517431.1	8.48483	-1.57002	0.333694	-4.70497	2.54e-06	0.00028562
ENST00000525556.1	22.7775	1.00305	0.213204	4.70466	2.54e-06	0.00028583
ENST00000593572.5	21.2538	3.56632	0.75812	4.70416	2.55e-06	0.00028633
ENST00000296658.4	2014.75	-1.16401	0.247544	-4.70224	2.57e-06	0.00028882
ENST00000602349.2	24.3404	-5.05301	1.07475	-4.70156	2.58e-06	0.00028958
ENST00000662580.1	91.0702	-0.667192	0.141942	-4.70045	2.6e-06	0.00029094
ENST00000611368.1	19.6055	-1.50545	0.32031	-4.69998	2.6e-06	0.0002914
ENST00000510138.2	138.006	-0.974462	0.207354	-4.6995	2.61e-06	0.00029186
ENST00000361936.9	844.209	-0.85735	0.182476	-4.69843	2.62e-06	0.00029319
ENST00000532536.5	149.428	1.24656	0.265352	4.69776	2.63e-06	0.00029394
ENST00000373693.4	584.85	1.31835	0.28068	4.697	2.64e-06	0.00029483
ENST00000375954.1	318.367	1.02401	0.218066	4.69585	2.65e-06	0.00029585
ENST00000507680.6	108.713	0.989277	0.210671	4.69584	2.66e-06	0.00029585
ENST00000688034.1	3.30849	-2.20429	0.469408	-4.6959	2.65e-06	0.00029585
ENST00000515663.5	16.7077	-7.10587	1.51332	-4.69555	2.66e-06	0.00029606
ENST00000257897.7	550.966	0.95636	0.203681	4.69537	2.66e-06	0.0002961
ENST00000295958.10	7743.49	-0.834549	0.177794	-4.6939	2.68e-06	0.00029775
ENST00000560585.5	17.4969	3.01578	0.642486	4.69392	2.68e-06	0.00029775
ENST00000291439.8	171.473	1.07405	0.228824	4.6938	2.68e-06	0.00029775
ENST00000411892.5	58.2669	-2.43061	0.517927	-4.69296	2.69e-06	0.00029875
ENST00000396192.7	412.159	2.26192	0.482014	4.69263	2.7e-06	0.00029901
ENST00000497991.1	10.1649	-2.1991	0.468737	-4.69154	2.71e-06	0.0003004
ENST00000528651.1	98.8998	-2.12873	0.453794	-4.69095	2.72e-06	0.00030105
ENST00000359957.8	3221.84	0.916266	0.195337	4.69068	2.72e-06	0.00030123
ENST00000542064.2	447.727	-3.04225	0.648625	-4.69031	2.73e-06	0.00030157
ENST00000624687.1	2695.23	2.64113	0.563166	4.68979	2.73e-06	0.00030191
ENST00000699163.1	12.6494	-0.827644	0.176478	-4.68977	2.74e-06	0.00030191
ENST00000639422.1	90.4772	-0.590475	0.125918	-4.68938	2.74e-06	0.00030197
ENST00000380332.5	13334.7	2.31083	0.492788	4.6893	2.74e-06	0.00030197
ENST00000220003.14	2406.37	0.688655	0.146849	4.68954	2.74e-06	0.00030197
ENST00000441250.6	120.302	1.03755	0.221305	4.68831	2.75e-06	0.00030321
ENST00000563536.1	51.7633	1.24547	0.265669	4.68804	2.76e-06	0.00030339
ENST00000302035.11	466.123	1.26592	0.270113	4.68662	2.78e-06	0.00030529
ENST00000410061.4	143.199	-1.67874	0.358368	-4.6844	2.81e-06	0.0003084
ENST00000578865.5	697.319	1.17567	0.251001	4.68393	2.81e-06	0.00030889
ENST00000443980.6	298.157	1.15793	0.247294	4.68239	2.84e-06	0.00031057
ENST00000684477.1	48.557	-2.0915	0.446686	-4.68227	2.84e-06	0.00031057
ENST00000310054.9	303.001	0.959579	0.204941	4.68223	2.84e-06	0.00031057
ENST00000425542.5	71.5339	0.964416	0.205962	4.6825	2.83e-06	0.00031057
ENST00000689953.1	46.5495	1.77129	0.378328	4.68189	2.84e-06	0.00031086
ENST00000655054.1	20.205	1.04053	0.222342	4.67988	2.87e-06	0.0003137
ENST00000502687.1	11.4222	-1.1513	0.246036	-4.6794	2.88e-06	0.00031399
ENST00000445498.5	92.4484	1.56655	0.334774	4.67942	2.88e-06	0.00031399
ENST00000473728.1	39.5667	3.01058	0.643498	4.67846	2.89e-06	0.00031499
ENST00000618669.3	16.7025	1.93614	0.413833	4.67856	2.89e-06	0.00031499
ENST00000256261.9	17.5287	1.57272	0.336251	4.67723	2.91e-06	0.00031665
ENST00000474820.5	2612.55	0.487311	0.104192	4.67706	2.91e-06	0.00031669
ENST00000222543.11	525.565	-1.73606	0.371227	-4.67655	2.92e-06	0.00031724
ENST00000650688.1	128.892	-1.72209	0.36825	-4.67642	2.92e-06	0.00031724
ENST00000274306.7	626.441	1.18056	0.252479	4.67588	2.93e-06	0.00031785
ENST00000272317.11	43855.8	0.658399	0.140829	4.67516	2.94e-06	0.00031851
ENST00000294168.8	1017.73	0.766839	0.164022	4.67522	2.94e-06	0.00031851
ENST00000487482.5	53.6808	-1.48373	0.31742	-4.67434	2.95e-06	0.00031957
ENST00000570298.5	250.852	-1.53049	0.327436	-4.67415	2.95e-06	0.00031963
ENST00000421530.1	4.07053	-1.67988	0.359442	-4.67358	2.96e-06	0.00032024
ENST00000460650.5	9.0005	1.74889	0.374217	4.67347	2.96e-06	0.00032024
ENST00000587386.1	53.9215	-0.805199	0.17231	-4.67296	2.97e-06	0.00032081
ENST00000503404.5	20.0224	-1.18839	0.254337	-4.67251	2.98e-06	0.00032107
ENST00000262643.8	272.24	1.33577	0.285872	4.67261	2.97e-06	0.00032107
ENST00000314787.8	319.011	0.691447	0.148009	4.67165	2.99e-06	0.00032218
ENST00000274000.10	826.188	-0.480409	0.10287	-4.67008	3.01e-06	0.00032443
ENST00000272367.7	220.167	1.62781	0.348596	4.66961	3.02e-06	0.00032495
ENST00000651999.1	20.9948	1.39758	0.29931	4.66932	3.02e-06	0.00032518
ENST00000571456.2	13.4139	0.865216	0.185312	4.66898	3.03e-06	0.00032548
ENST00000540455.1	1.61483	-2.56726	0.549876	-4.66879	3.03e-06	0.00032556
ENST00000530220.1	192.391	1.0968	0.234967	4.66791	3.04e-06	0.00032673
ENST00000262193.7	7713.51	0.667379	0.142998	4.66704	3.06e-06	0.00032786
ENST00000526004.1	6.49746	1.71942	0.368428	4.66691	3.06e-06	0.00032786
ENST00000382247.6	2985.82	-0.41507	0.0889525	-4.6662	3.07e-06	0.00032878
ENST00000696968.1	524.635	1.23061	0.263769	4.66548	3.08e-06	0.0003297
ENST00000309950.8	65.0161	2.29804	0.492739	4.6638	3.1e-06	0.00033193
ENST00000618265.5	212.985	-2.25615	0.483752	-4.66385	3.1e-06	0.00033193
ENST00000620103.4	10257.8	-1.47559	0.316438	-4.66313	3.11e-06	0.00033278
ENST00000611673.4	149.772	1.37446	0.294796	4.66241	3.13e-06	0.00033373
ENST00000555562.1	113.909	0.706097	0.151456	4.66206	3.13e-06	0.0003339
ENST00000526893.6	5505.94	1.68818	0.362113	4.66201	3.13e-06	0.0003339
ENST00000422760.1	1081.55	0.54841	0.117662	4.66089	3.15e-06	0.0003355
ENST00000505852.1	89.2282	0.96783	0.207686	4.66007	3.16e-06	0.0003366
ENST00000256649.9	936.767	-0.709758	0.152313	-4.65986	3.16e-06	0.00033663
ENST00000572250.1	64.4481	-0.913493	0.196038	-4.65976	3.17e-06	0.00033663
ENST00000314583.8	4374.2	0.864713	0.185643	4.65794	3.19e-06	0.00033876
ENST00000463516.5	269.165	1.11796	0.240002	4.6581	3.19e-06	0.00033876
ENST00000553521.5	102.446	0.94394	0.202639	4.65824	3.19e-06	0.00033876
ENST00000509637.6	4.80752	-1.43763	0.308644	-4.6579	3.19e-06	0.00033876
ENST00000418386.3	145.619	2.14553	0.460671	4.6574	3.2e-06	0.00033936
ENST00000309295.9	6680.46	0.511885	0.109928	4.65654	3.22e-06	0.00034053
ENST00000366215.2	58.6566	-2.08853	0.448598	-4.65568	3.23e-06	0.00034162
ENST00000477706.1	31.2886	1.52366	0.327276	4.6556	3.23e-06	0.00034162
ENST00000607158.5	13.6689	-1.54384	0.331705	-4.65425	3.25e-06	0.00034339
ENST00000371383.7	845.506	-1.2451	0.267513	-4.65436	3.25e-06	0.00034339
ENST00000525208.1	170.788	1.51306	0.325151	4.6534	3.27e-06	0.00034458
ENST00000512562.1	5.62698	-1.57099	0.337649	-4.65273	3.28e-06	0.00034538
ENST00000358647.5	1700.15	0.947833	0.203719	4.65264	3.28e-06	0.00034538
ENST00000542590.2	717.193	1.22819	0.263999	4.65225	3.28e-06	0.0003458
ENST00000564869.1	6.66182	-1.13826	0.244699	-4.65166	3.29e-06	0.00034654
ENST00000593993.7	270.173	1.12415	0.24168	4.65139	3.3e-06	0.00034676
ENST00000617374.2	387.092	2.27437	0.48905	4.65058	3.31e-06	0.00034789
ENST00000390325.2	45456.5	2.1038	0.452433	4.64997	3.32e-06	0.00034869
ENST00000438382.2	585.182	1.17203	0.252062	4.64976	3.32e-06	0.0003488
ENST00000227155.9	4768.21	0.854638	0.183818	4.64936	3.33e-06	0.00034923
ENST00000309007.9	6448.82	0.653342	0.140531	4.6491	3.33e-06	0.00034944
ENST00000419978.1	5.64495	-2.20511	0.474383	-4.64837	3.35e-06	0.00035043
ENST00000307149.10	1563.74	-0.447713	0.0963462	-4.64692	3.37e-06	0.00035266
ENST00000367324.8	3054.63	1.72514	0.371261	4.64671	3.37e-06	0.00035278
ENST00000515732.1	7.07721	-2.39606	0.515692	-4.64631	3.38e-06	0.00035324
ENST00000660207.1	259.717	-1.3299	0.286245	-4.64602	3.38e-06	0.00035328
ENST00000703977.1	63.9461	-2.26037	0.48652	-4.646	3.38e-06	0.00035328
ENST00000444740.2	92.4213	1.9229	0.413908	4.64572	3.39e-06	0.00035352
ENST00000503185.5	89.0505	-1.0061	0.216591	-4.64518	3.4e-06	0.0003542
ENST00000603660.1	5351.46	2.41956	0.520944	4.64456	3.41e-06	0.00035503
ENST00000590211.5	49.634	4.23847	0.912626	4.64426	3.41e-06	0.00035531
ENST00000696906.1	59.3065	2.21913	0.477907	4.64343	3.43e-06	0.00035649
ENST00000372624.3	901.138	-0.724458	0.156032	-4.64302	3.43e-06	0.00035696
ENST00000526450.1	35.6715	0.767022	0.165219	4.64245	3.44e-06	0.0003577
ENST00000652012.1	549.933	-2.64969	0.570796	-4.6421	3.45e-06	0.00035794
ENST00000471448.2	61.5677	1.43897	0.309988	4.64204	3.45e-06	0.00035794
ENST00000330651.11	1456.51	0.848918	0.18289	4.64168	3.46e-06	0.00035831
ENST00000373501.6	152.794	0.953767	0.205534	4.64043	3.48e-06	0.00036024
ENST00000263045.9	722.579	-2.70062	0.582042	-4.63991	3.49e-06	0.00036091
ENST00000368465.5	2056.5	1.54564	0.3332	4.63877	3.5e-06	0.00036266
ENST00000503680.1	14.8128	1.55347	0.334966	4.6377	3.52e-06	0.00036431
ENST00000485356.1	13.2899	0.982384	0.211835	4.63751	3.53e-06	0.00036439
ENST00000432874.7	13.3755	-1.65186	0.356323	-4.63585	3.55e-06	0.00036688
ENST00000293443.12	336.307	1.05891	0.22842	4.63582	3.56e-06	0.00036688
ENST00000367360.7	16.6776	1.39027	0.29995	4.63499	3.57e-06	0.00036811
ENST00000424215.1	20.8707	0.969851	0.209272	4.63441	3.58e-06	0.00036866
ENST00000465202.1	27.5953	2.24577	0.484597	4.6343	3.58e-06	0.00036866
ENST00000429677.8	13.9749	2.56935	0.554466	4.63391	3.59e-06	0.00036866
ENST00000532004.5	20.6049	1.60244	0.345831	4.63358	3.59e-06	0.00036866
ENST00000588672.1	22.1931	-1.32462	0.285861	-4.6338	3.59e-06	0.00036866
ENST00000624506.1	17.3278	-1.59077	0.343311	-4.6336	3.59e-06	0.00036866
ENST00000623962.1	17.3278	-1.59077	0.343311	-4.6336	3.59e-06	0.00036866
ENST00000624806.1	17.3278	-1.59077	0.343311	-4.6336	3.59e-06	0.00036866
ENST00000473726.1	3387.01	2.18923	0.472514	4.63317	3.6e-06	0.00036914
ENST00000489919.1	106.207	2.04371	0.441134	4.63286	3.61e-06	0.0003692
ENST00000567500.1	42.8122	2.13126	0.460027	4.6329	3.61e-06	0.0003692
ENST00000295095.11	691.323	0.835415	0.180341	4.63243	3.61e-06	0.00036972
ENST00000548580.5	364.881	1.13469	0.244983	4.63169	3.63e-06	0.00037079
ENST00000366903.8	514.874	0.655249	0.141486	4.63119	3.64e-06	0.00037145
ENST00000643976.1	38.1308	-5.40826	1.16805	-4.63015	3.65e-06	0.00037308
ENST00000570241.3	47.7284	1.09484	0.236482	4.62969	3.66e-06	0.00037364
ENST00000443003.2	720.34	2.58375	0.558113	4.62944	3.67e-06	0.0003737
ENST00000400169.1	78.705	1.44301	0.311707	4.62939	3.67e-06	0.0003737
ENST00000459255.1	12.7609	1.53007	0.330581	4.62842	3.68e-06	0.00037495
ENST00000564661.1	84.7101	-1.03734	0.224124	-4.62843	3.68e-06	0.00037495
ENST00000461241.1	132.125	-1.40073	0.302677	-4.6278	3.7e-06	0.00037583
ENST00000647336.1	2.19153	2.87144	0.620631	4.62665	3.72e-06	0.00037767
ENST00000505058.5	15.99	1.39171	0.3009	4.62517	3.74e-06	0.00038012
ENST00000528089.1	62.381	-0.820757	0.177474	-4.62465	3.75e-06	0.00038057
ENST00000558083.2	23.4511	-0.896655	0.193883	-4.62472	3.75e-06	0.00038057
ENST00000686004.1	8.65245	2.69084	0.581931	4.62399	3.76e-06	0.00038155
ENST00000448149.1	9.34763	-2.04912	0.443217	-4.62329	3.78e-06	0.00038258
ENST00000342879.7	208.116	1.49026	0.322355	4.62304	3.78e-06	0.00038278
ENST00000496764.6	13.0009	1.42811	0.30895	4.62245	3.79e-06	0.00038363
ENST00000477084.1	89.2359	0.997206	0.215781	4.62138	3.81e-06	0.00038536
ENST00000259750.9	61.7645	1.47674	0.319634	4.6201	3.84e-06	0.00038724
ENST00000171757.3	614.206	1.35525	0.293333	4.62019	3.83e-06	0.00038724
ENST00000508945.5	5.4123	-3.81755	0.826358	-4.61973	3.84e-06	0.00038766
ENST00000321367.8	818.234	1.83388	0.397007	4.61926	3.85e-06	0.00038829
ENST00000522615.1	57.6154	-1.65441	0.358177	-4.61897	3.86e-06	0.00038852
ENST00000552893.1	1383.3	1.60938	0.348435	4.61887	3.86e-06	0.00038852
ENST00000517712.5	459.334	-1.06624	0.230892	-4.61793	3.88e-06	0.00039003
ENST00000433193.2	28.2369	2.44565	0.529674	4.61727	3.89e-06	0.00039075
ENST00000623352.1	18.198	-1.19613	0.259053	-4.61733	3.89e-06	0.00039075
ENST00000701813.1	20.6303	1.85442	0.401739	4.61597	3.91e-06	0.00039295
ENST00000396138.9	7.20919	-2.72437	0.590262	-4.61553	3.92e-06	0.00039353
ENST00000597260.1	8.93152	-3.47328	0.752657	-4.61469	3.94e-06	0.00039486
ENST00000357450.9	91.248	1.51632	0.328596	4.61455	3.94e-06	0.00039486
ENST00000475124.1	472.593	-1.1558	0.250499	-4.614	3.95e-06	0.00039567
ENST00000227507.3	23986.1	-1.18928	0.257786	-4.61342	3.96e-06	0.0003965
ENST00000337917.11	587.582	0.966877	0.209628	4.61234	3.98e-06	0.00039806
ENST00000428830.6	194.04	1.11573	0.241894	4.61245	3.98e-06	0.00039806
ENST00000528296.5	525.55	1.04315	0.226174	4.61218	3.98e-06	0.0003981
ENST00000442188.1	3.50409	-2.89407	0.627636	-4.61107	4.01e-06	0.0003998
ENST00000583260.1	2.12207	2.02891	0.440012	4.61102	4.01e-06	0.0003998
ENST00000591292.5	712.146	-0.85709	0.185896	-4.61058	4.02e-06	0.0004004
ENST00000301200.3	596.909	1.00725	0.218499	4.60986	4.03e-06	0.00040152
ENST00000595203.1	66.2846	-1.00399	0.217802	-4.60964	4.03e-06	0.00040169
ENST00000479055.5	49.7432	-0.859877	0.186576	-4.60872	4.05e-06	0.00040295
ENST00000439055.6	32.0666	1.44177	0.312828	4.60883	4.05e-06	0.00040295
ENST00000441735.2	99.9459	1.23246	0.267454	4.60813	4.06e-06	0.00040383
ENST00000651483.1	63.1172	-2.05569	0.446142	-4.6077	4.07e-06	0.00040437
ENST00000304710.5	17.3352	-3.43077	0.744592	-4.60758	4.07e-06	0.00040437
ENST00000498435.1	865.361	2.21718	0.481225	4.60737	4.08e-06	0.00040453
ENST00000489196.1	332.721	-1.08122	0.2347	-4.60683	4.09e-06	0.00040491
ENST00000550765.6	961.973	0.946125	0.205377	4.60677	4.09e-06	0.00040491
ENST00000412293.5	29.5147	-0.846417	0.18373	-4.60686	4.09e-06	0.00040491
ENST00000437877.1	72.1646	1.15533	0.250822	4.60617	4.1e-06	0.00040582
ENST00000589905.2	78.6381	0.778969	0.169139	4.6055	4.11e-06	0.00040687
ENST00000474997.1	4.67462	-2.5176	0.546678	-4.60528	4.12e-06	0.0004069
ENST00000594637.1	14.4758	-3.25502	0.706833	-4.60508	4.12e-06	0.0004069
ENST00000468169.6_PAR_Y	45.1913	1.13306	0.24604	4.60518	4.12e-06	0.0004069
ENST00000498497.2	92.7444	-1.022	0.221957	-4.60451	4.13e-06	0.00040775
ENST00000396496.7	1535.28	-0.772681	0.167836	-4.60379	4.15e-06	0.00040891
ENST00000326639.11	459.482	-0.593473	0.128931	-4.60305	4.16e-06	0.0004101
ENST00000615744.4	300.73	-0.915259	0.198866	-4.60238	4.18e-06	0.00041115
ENST00000399066.7	120.278	-1.45191	0.315582	-4.60073	4.21e-06	0.00041417
ENST00000469673.1	486.719	1.3716	0.298183	4.59984	4.23e-06	0.00041566
ENST00000441255.7	70.2707	1.30426	0.283663	4.59791	4.27e-06	0.00041927
ENST00000390284.2	116.086	2.27959	0.495806	4.59774	4.27e-06	0.00041934
ENST00000443607.2	186.502	1.10144	0.239594	4.5971	4.28e-06	0.00042036
ENST00000683327.1	494.752	-1.4751	0.320908	-4.59666	4.29e-06	0.00042072
ENST00000248901.11	2301.35	0.867029	0.188619	4.59673	4.29e-06	0.00042072
ENST00000403888.8	67.8751	1.28892	0.280416	4.59644	4.3e-06	0.00042089
ENST00000552038.6	208.712	-0.775345	0.168701	-4.59597	4.31e-06	0.00042157
ENST00000623406.1	60.7466	-1.0111	0.220016	-4.59559	4.32e-06	0.00042207
ENST00000491060.1	58.0981	1.35778	0.295467	4.59536	4.32e-06	0.00042227
ENST00000505812.1	33.6665	1.95441	0.425346	4.59487	4.33e-06	0.00042299
ENST00000475350.5	1129.23	0.78629	0.171141	4.59441	4.34e-06	0.0004234
ENST00000552565.5	621.998	1.16964	0.254576	4.59446	4.34e-06	0.0004234
ENST00000527923.1	98.0523	1.13635	0.247367	4.5938	4.35e-06	0.00042435
ENST00000475441.6	112.244	2.47466	0.53888	4.59222	4.39e-06	0.00042704
ENST00000221452.13	1980.49	0.925672	0.201571	4.59229	4.38e-06	0.00042704
ENST00000220478.8	13.9385	1.81495	0.395243	4.59199	4.39e-06	0.00042724
ENST00000490264.1	86.068	-1.44052	0.313749	-4.59132	4.4e-06	0.00042808
ENST00000406855.7	421.971	1.31505	0.286414	4.59145	4.4e-06	0.00042808
ENST00000417346.2	34.6845	0.799402	0.174145	4.59045	4.42e-06	0.0004296
ENST00000356892.4	2462.8	0.977765	0.213027	4.58986	4.44e-06	0.00043054
ENST00000521249.1	133.992	-0.65215	0.142094	-4.58955	4.44e-06	0.0004309
ENST00000504087.6	3872.73	-0.948578	0.2067	-4.58916	4.45e-06	0.00043144
ENST00000592913.5	116.647	0.891657	0.194302	4.58901	4.45e-06	0.00043147
ENST00000312637.5	839.671	-0.699327	0.152405	-4.58862	4.46e-06	0.00043201
ENST00000484218.6	8.51444	2.91534	0.635387	4.58829	4.47e-06	0.00043241
ENST00000483767.5	439.801	1.28801	0.280768	4.58745	4.49e-06	0.00043362
ENST00000382874.6	258.629	-1.12009	0.244161	-4.58751	4.49e-06	0.00043362
ENST00000556479.6	3.77413	2.10326	0.458519	4.58708	4.49e-06	0.00043384
ENST00000652751.1	41.7545	-1.53223	0.334025	-4.58716	4.49e-06	0.00043384
ENST00000635823.2	523.609	-1.11479	0.243065	-4.58639	4.51e-06	0.000435
ENST00000610813.1	184.145	-0.469872	0.102465	-4.58567	4.53e-06	0.00043623
ENST00000529580.1	398.91	1.57309	0.343182	4.58384	4.57e-06	0.00043964
ENST00000401419.7	459.632	0.905907	0.197633	4.58378	4.57e-06	0.00043964
ENST00000395822.7	340.401	1.44846	0.316065	4.5828	4.59e-06	0.00044143
ENST00000376925.8	17963.7	0.884633	0.193053	4.58234	4.6e-06	0.00044214
ENST00000419548.4	1534.29	1.26964	0.277081	4.58219	4.6e-06	0.00044218
ENST00000649111.1	10.1963	-2.42058	0.528344	-4.58144	4.62e-06	0.0004432
ENST00000467719.5	180.646	-0.947712	0.206859	-4.58144	4.62e-06	0.0004432
ENST00000601684.1	147.151	2.3833	0.52029	4.58071	4.63e-06	0.00044448
ENST00000472512.2	22.7575	-1.12283	0.245185	-4.57952	4.66e-06	0.00044673
ENST00000606343.1	173.566	-1.92315	0.420051	-4.57838	4.69e-06	0.0004489
ENST00000367819.3	55.4154	1.25679	0.274556	4.57754	4.7e-06	0.00045006
ENST00000634473.1	137.421	1.36668	0.298551	4.5777	4.7e-06	0.00045006
ENST00000258711.7	1693.91	0.581219	0.126975	4.57745	4.71e-06	0.00045006
ENST00000482248.7	272.851	1.20491	0.263266	4.57677	4.72e-06	0.00045119
ENST00000564485.1	4.57106	1.18454	0.258823	4.57666	4.72e-06	0.00045119
ENST00000595984.5	20.0683	1.20952	0.264298	4.57636	4.73e-06	0.00045157
ENST00000393414.6	50.2321	2.09263	0.457314	4.57593	4.74e-06	0.00045221
ENST00000259154.9	6559.41	-0.913911	0.199768	-4.57486	4.77e-06	0.00045424
ENST00000461612.1	50.9174	1.41257	0.308813	4.57419	4.78e-06	0.00045541
ENST00000371149.8	476.182	1.60794	0.351573	4.57356	4.79e-06	0.0004565
ENST00000600626.1	88.4092	-1.9615	0.428916	-4.57315	4.8e-06	0.00045712
ENST00000525451.6	590.156	1.41708	0.309894	4.57278	4.81e-06	0.00045735
ENST00000453914.3	17.8193	0.933207	0.204076	4.57284	4.81e-06	0.00045735
ENST00000445755.7	3705	0.94748	0.207215	4.57246	4.82e-06	0.00045779
ENST00000474485.1	685.964	0.687727	0.150484	4.5701	4.88e-06	0.00046268
ENST00000413140.5	167.508	1.59672	0.349445	4.56931	4.89e-06	0.00046371
ENST00000611116.2	2722.1	1.13914	0.249306	4.56924	4.89e-06	0.00046371
ENST00000418374.6	13.5253	-4.08679	0.894377	-4.56943	4.89e-06	0.00046371
ENST00000536551.6	207.969	-1.94293	0.425311	-4.56825	4.92e-06	0.00046563
ENST00000553861.1	109.34	2.12424	0.465262	4.56569	4.98e-06	0.00047093
ENST00000528163.6	464.311	1.84144	0.403327	4.56562	4.98e-06	0.00047093
ENST00000607836.2	17.4543	-0.796895	0.17455	-4.56543	4.98e-06	0.00047106
ENST00000466891.5	1.87724	2.16	0.473159	4.56506	4.99e-06	0.00047132
ENST00000660892.2	6.40346	0.910576	0.199465	4.56509	4.99e-06	0.00047132
ENST00000543103.1	711.844	1.24469	0.272687	4.56453	5.01e-06	0.00047221
ENST00000447712.7	163.322	-7.40752	1.62326	-4.56336	5.03e-06	0.00047456
ENST00000317012.5	134.821	1.53335	0.336026	4.56319	5.04e-06	0.00047465
ENST00000662408.1	19.7796	-2.08435	0.456827	-4.56268	5.05e-06	0.00047553
ENST00000622628.1	65.9256	0.566777	0.124228	4.56239	5.06e-06	0.00047588
ENST00000651876.1	6.20913	1.65756	0.363364	4.5617	5.07e-06	0.00047716
ENST00000456944.1	46.9286	1.32769	0.291109	4.56081	5.1e-06	0.00047889
ENST00000609268.2	111.569	1.49346	0.327538	4.55964	5.12e-06	0.00048127
ENST00000064780.7	616.983	0.67706	0.148544	4.55798	5.16e-06	0.00048479
ENST00000469458.5	65.1774	1.38023	0.30289	4.55686	5.19e-06	0.00048708
ENST00000270812.6	25.773	1.14722	0.25177	4.55662	5.2e-06	0.00048735
ENST00000360482.7	23.9111	-1.8316	0.402017	-4.55602	5.21e-06	0.00048845
ENST00000532359.5	2474.37	0.838549	0.184063	4.55578	5.22e-06	0.00048871
ENST00000491847.1	587.654	-0.856753	0.188079	-4.55529	5.23e-06	0.00048955
ENST00000414862.5	259.217	1.11911	0.245693	4.55492	5.24e-06	0.00049011
ENST00000564211.1	107.934	-0.64679	0.142003	-4.55477	5.24e-06	0.00049017
ENST00000697576.1	945.494	-0.782946	0.171911	-4.55437	5.25e-06	0.00049074
ENST00000454712.7	3.57103	-3.08963	0.678404	-4.55427	5.26e-06	0.00049074
ENST00000584610.2	213.624	-1.0643	0.23371	-4.55396	5.26e-06	0.00049116
ENST00000607044.1	11.9376	1.06836	0.23463	4.55338	5.28e-06	0.00049121
ENST00000230792.7	996.455	-0.847773	0.186189	-4.5533	5.28e-06	0.00049121
ENST00000604650.1	12.4701	1.39534	0.306426	4.55361	5.27e-06	0.00049121
ENST00000264025.8	4890.11	0.801333	0.175985	4.55343	5.28e-06	0.00049121
ENST00000568871.1	1016.57	-1.06351	0.233558	-4.55353	5.28e-06	0.00049121
ENST00000654057.3	4.98461	-3.13314	0.688263	-4.55224	5.31e-06	0.00049279
ENST00000696160.1	14.5548	2.25934	0.496303	4.55233	5.31e-06	0.00049279
ENST00000617205.1	30.5948	1.00296	0.220313	4.55246	5.3e-06	0.00049279
ENST00000642087.2	768.571	0.614687	0.135043	4.55178	5.32e-06	0.00049329
ENST00000558501.5	38.2038	-1.00529	0.220854	-4.55185	5.32e-06	0.00049329
ENST00000320256.6	100.432	1.51164	0.332115	4.55154	5.33e-06	0.00049329
ENST00000587619.1	20.5049	1.12053	0.246189	4.55152	5.33e-06	0.00049329
ENST00000339728.6	449.86	0.728817	0.160295	4.54672	5.45e-06	0.00050408
ENST00000567082.1	6.32059	-2.40836	0.529692	-4.54673	5.45e-06	0.00050408
ENST00000343550.9	1478.62	1.00693	0.221494	4.54606	5.47e-06	0.00050534
ENST00000365668.1	8.10425	1.6018	0.352379	4.54568	5.48e-06	0.00050597
ENST00000597652.1	97.9463	-0.952739	0.209609	-4.54531	5.49e-06	0.00050654
ENST00000650711.1	121.024	-2.22168	0.488807	-4.5451	5.49e-06	0.00050673
ENST00000367658.3	3795.37	0.456828	0.100519	4.54468	5.5e-06	0.00050745
ENST00000327892.13	55634.5	0.622281	0.136938	4.54425	5.51e-06	0.00050817
ENST00000301073.4	855.14	0.837708	0.184402	4.54283	5.55e-06	0.00051131
ENST00000579681.5	7.2133	-1.28851	0.283653	-4.54255	5.56e-06	0.00051169
ENST00000485956.1	32.0172	-2.25547	0.49661	-4.54174	5.58e-06	0.00051336
ENST00000453876.1	35.467	-1.0915	0.240338	-4.54152	5.58e-06	0.00051346
ENST00000326303.5	347.026	-0.962506	0.211939	-4.54144	5.59e-06	0.00051346
ENST00000525815.6	1114.28	0.619821	0.136502	4.54076	5.61e-06	0.00051481
ENST00000682537.1	1885.76	1.58783	0.349715	4.54034	5.62e-06	0.00051522
ENST00000597451.5	2873.13	1.66646	0.36703	4.54038	5.62e-06	0.00051522
ENST00000355076.6	104.016	-0.999734	0.220207	-4.53998	5.63e-06	0.00051558
ENST00000697622.1	200.435	1.13434	0.249859	4.53994	5.63e-06	0.00051558
ENST00000291232.5	423.125	1.27651	0.281205	4.53942	5.64e-06	0.00051654
ENST00000311106.8	92.9992	1.29847	0.286086	4.53873	5.66e-06	0.00051794
ENST00000495912.5	52.4434	1.53967	0.339268	4.53822	5.67e-06	0.00051857
ENST00000522431.5	24.3042	0.918161	0.202312	4.53833	5.67e-06	0.00051857
ENST00000464198.5	112.17	1.81261	0.399488	4.53734	5.7e-06	0.00052012
ENST00000587837.5	321.827	1.0796	0.237937	4.53734	5.7e-06	0.00052012
ENST00000690040.1	17.8309	1.20496	0.265612	4.53653	5.72e-06	0.00052177
ENST00000593402.6	112.599	-1.70997	0.376942	-4.53642	5.72e-06	0.00052177
ENST00000374550.8	25573.6	0.857304	0.18906	4.53456	5.77e-06	0.00052453
ENST00000646501.1	20.0005	1.25898	0.277639	4.5346	5.77e-06	0.00052453
ENST00000556973.2	15.0468	1.16787	0.257536	4.53479	5.77e-06	0.00052453
ENST00000373184.5	891.661	-2.83382	0.624884	-4.53495	5.76e-06	0.00052453
ENST00000434568.5	503.774	0.753252	0.166094	4.53509	5.76e-06	0.00052453
ENST00000460809.5	752.426	-0.995249	0.219479	-4.53459	5.77e-06	0.00052453
ENST00000531322.1	37.5422	-1.32068	0.291259	-4.53438	5.78e-06	0.00052456
ENST00000370086.8	10380.8	0.831633	0.18341	4.53429	5.78e-06	0.00052456
ENST00000360149.9	4.11564	-3.96328	0.874185	-4.53369	5.8e-06	0.00052576
ENST00000427632.2	103.76	2.03498	0.448882	4.53346	5.8e-06	0.00052603
ENST00000374982.5	2446.91	0.88693	0.19567	4.53278	5.82e-06	0.00052709
ENST00000342503.8	126.695	-3.5559	0.784465	-4.5329	5.82e-06	0.00052709
ENST00000430357.4	173.066	1.27049	0.280329	4.53215	5.84e-06	0.00052837
ENST00000482537.1	125.024	0.936343	0.206614	4.53185	5.85e-06	0.00052879
ENST00000550288.6	12.1364	2.19391	0.484171	4.53128	5.86e-06	0.00052992
ENST00000399916.5	307.022	1.64428	0.362894	4.53102	5.87e-06	0.00053025
ENST00000486448.1	3.18121	-2.60583	0.575238	-4.53	5.9e-06	0.00053251
ENST00000329957.7	1766.3	0.766633	0.169297	4.52834	5.94e-06	0.00053629
ENST00000342147.4	193.857	-0.767461	0.169483	-4.52826	5.95e-06	0.00053629
ENST00000265191.4	151.415	-1.34577	0.297301	-4.52664	5.99e-06	0.00054009
ENST00000691995.1	376.753	-1.53849	0.339947	-4.52569	6.02e-06	0.00054189
ENST00000371899.9	408.909	0.955351	0.211093	4.52573	6.02e-06	0.00054189
ENST00000483765.5	58.86	2.04248	0.451528	4.52348	6.08e-06	0.00054725
ENST00000601736.1	36.7547	1.635	0.361459	4.52333	6.09e-06	0.00054733
ENST00000276282.7	1582.14	0.606349	0.134057	4.52305	6.1e-06	0.00054772
ENST00000462138.6	296.367	1.66905	0.369033	4.52276	6.1e-06	0.00054797
ENST00000586283.6	257.869	1.15751	0.255933	4.52271	6.11e-06	0.00054797
ENST00000690278.2	42.0973	1.05605	0.23352	4.52231	6.12e-06	0.00054868
ENST00000690199.1	14.1787	-2.4974	0.552488	-4.52028	6.18e-06	0.00055339
ENST00000591814.5	123.256	1.131	0.250207	4.52026	6.18e-06	0.00055339
ENST00000534981.5	118.304	0.938958	0.20773	4.52009	6.18e-06	0.00055342
ENST00000683627.1	544.851	0.789686	0.174709	4.52	6.18e-06	0.00055342
ENST00000592991.1	30.8478	-0.944368	0.208953	-4.51951	6.2e-06	0.00055405
ENST00000596248.1	100.535	-1.03256	0.228462	-4.51959	6.2e-06	0.00055405
ENST00000331569.6	7815.85	-1.20898	0.267529	-4.51907	6.21e-06	0.00055488
ENST00000657415.1	175.556	-1.03799	0.229773	-4.51746	6.26e-06	0.0005588
ENST00000295974.12	1161.98	-1.44378	0.319648	-4.51678	6.28e-06	0.00055962
ENST00000539086.5	10.1505	1.97067	0.436283	4.51696	6.27e-06	0.00055962
ENST00000497872.4	375.417	1.88458	0.417234	4.51684	6.28e-06	0.00055962
ENST00000369718.4	980.961	0.875186	0.193775	4.51651	6.29e-06	0.00055995
ENST00000583418.1	705.498	-0.995693	0.220461	-4.51641	6.29e-06	0.00055995
ENST00000437559.1	19.6824	1.58416	0.350844	4.51528	6.32e-06	0.0005626
ENST00000526638.1	341.34	1.27051	0.281408	4.51484	6.34e-06	0.00056345
ENST00000441682.6	14.8325	-3.49513	0.774197	-4.51452	6.35e-06	0.00056399
ENST00000565860.1	166.716	2.17521	0.481952	4.51333	6.38e-06	0.00056682
ENST00000706784.1	86.8059	0.752912	0.16686	4.51224	6.41e-06	0.0005691
ENST00000338380.2	4366.52	1.76926	0.392102	4.51226	6.41e-06	0.0005691
ENST00000273183.8	318.595	1.39892	0.310126	4.51082	6.46e-06	0.00057226
ENST00000624433.1	3.05857	-2.54236	0.563605	-4.5109	6.46e-06	0.00057226
ENST00000404589.8	657.889	-0.799786	0.177316	-4.51051	6.47e-06	0.00057242
ENST00000253047.7	883.316	0.971646	0.215412	4.51063	6.46e-06	0.00057242
ENST00000598441.6	4130.82	1.15229	0.255475	4.51038	6.47e-06	0.00057246
ENST00000296921.6	19.6067	3.47694	0.771115	4.50899	6.51e-06	0.00057529
ENST00000468546.5	188.355	1.1342	0.251542	4.509	6.51e-06	0.00057529
ENST00000550214.1	69.9407	2.17126	0.481544	4.50896	6.51e-06	0.00057529
ENST00000427140.5	15.3746	1.43464	0.318217	4.50836	6.53e-06	0.00057659
ENST00000428634.1	146.985	2.51826	0.558629	4.50794	6.55e-06	0.00057675
ENST00000585471.1	59.4198	1.14374	0.253706	4.50815	6.54e-06	0.00057675
ENST00000373003.2	9.25154	1.6105	0.357255	4.508	6.54e-06	0.00057675
ENST00000468611.5	1195.18	1.36715	0.303338	4.50703	6.57e-06	0.00057889
ENST00000420164.5	39.0426	1.6016	0.355379	4.50675	6.58e-06	0.00057932
ENST00000530265.1	9.33959	-2.29081	0.508373	-4.50617	6.6e-06	0.00058059
ENST00000372720.7	32.8228	-1.19047	0.264221	-4.50556	6.62e-06	0.0005819
ENST00000691837.1	5.29605	-4.13218	0.917265	-4.5049	6.64e-06	0.0005834
ENST00000392320.7	553.804	0.90685	0.201316	4.5046	6.65e-06	0.00058388
ENST00000253754.8	782.885	0.981609	0.217942	4.50399	6.67e-06	0.00058522
ENST00000532567.5	370.758	0.960027	0.213175	4.50346	6.69e-06	0.00058636
ENST00000493921.1	1.55687	2.51213	0.557844	4.50329	6.69e-06	0.0005865
ENST00000617339.4	1917.59	-1.50781	0.334891	-4.5024	6.72e-06	0.00058728
ENST00000532202.1	6.4993	1.91961	0.426322	4.50273	6.71e-06	0.00058728
ENST00000390477.2	239.732	1.22338	0.271715	4.50243	6.72e-06	0.00058728
ENST00000566432.1	205.052	-2.26322	0.502646	-4.50262	6.71e-06	0.00058728
ENST00000381297.10_PAR_Y	474.942	1.05553	0.234436	4.50245	6.72e-06	0.00058728
ENST00000527031.5	441.714	1.32762	0.294899	4.50194	6.73e-06	0.00058822
ENST00000515838.2	57.119	1.57549	0.349981	4.50163	6.74e-06	0.00058874
ENST00000248342.9	8245.64	0.961446	0.213595	4.50126	6.76e-06	0.00058943
ENST00000441402.5	520.022	1.06229	0.236033	4.5006	6.78e-06	0.00059092
ENST00000526116.5	15.8666	1.20158	0.267008	4.50016	6.79e-06	0.0005918
ENST00000471613.1	35.3977	-1.18502	0.26334	-4.49998	6.8e-06	0.00059199
ENST00000429295.1	43.7437	1.08384	0.240875	4.49959	6.81e-06	0.00059275
ENST00000570539.1	1324.92	1.36679	0.30378	4.49929	6.82e-06	0.00059324
ENST00000551302.1	23.4051	-1.26543	0.28129	-4.49866	6.84e-06	0.00059466
ENST00000481287.5	15.3523	1.49916	0.333345	4.49734	6.88e-06	0.00059787
ENST00000693589.2	26.9309	1.03768	0.230742	4.49715	6.89e-06	0.00059787
ENST00000344731.10	7.28124	5.14742	1.14457	4.49727	6.88e-06	0.00059787
ENST00000593972.1	20.723	-1.71579	0.381546	-4.49694	6.89e-06	0.00059813
ENST00000264868.9	2143.26	1.11534	0.248036	4.49668	6.9e-06	0.00059819
ENST00000566140.6	26.0938	3.27843	0.729069	4.49673	6.9e-06	0.00059819
ENST00000589219.1	29.414	-0.576224	0.128148	-4.49656	6.91e-06	0.0005982
ENST00000525760.1	6.04451	-2.86683	0.637645	-4.49596	6.93e-06	0.00059945
ENST00000600067.1	12.7747	1.03117	0.229359	4.49587	6.93e-06	0.00059945
ENST00000264192.8	987.187	1.03446	0.23014	4.49492	6.96e-06	0.00060181
ENST00000480266.5	1625.04	1.77891	0.39584	4.49401	6.99e-06	0.00060405
ENST00000288398.10	48.4835	1.52812	0.340181	4.49209	7.05e-06	0.00060918
ENST00000343505.10	880.874	0.729162	0.162342	4.49152	7.07e-06	0.00061046
ENST00000309263.7	2650.24	-1.90922	0.425127	-4.49094	7.09e-06	0.00061179
ENST00000674003.1	5.82524	5.46218	1.21634	4.49065	7.1e-06	0.00061228
ENST00000652570.1	67.8971	-1.09013	0.242779	-4.4902	7.12e-06	0.00061322
ENST00000398603.6	136.686	1.03588	0.230723	4.48974	7.13e-06	0.00061422
ENST00000416567.1	6.41193	-1.40685	0.313359	-4.48958	7.14e-06	0.00061432
ENST00000695928.2	95.2529	-1.01117	0.22524	-4.4893	7.15e-06	0.00061443
ENST00000269159.8	1420.17	1.07138	0.238648	4.48936	7.14e-06	0.00061443
ENST00000665531.1	26.9029	-2.53662	0.565052	-4.48918	7.15e-06	0.00061443
ENST00000479179.1	24.6516	-1.24183	0.276668	-4.4885	7.17e-06	0.00061509
ENST00000265087.9	10659.1	-1.62938	0.362999	-4.48867	7.17e-06	0.00061509
ENST00000480560.5	1.06837	-2.77313	0.617832	-4.48848	7.17e-06	0.00061509
ENST00000505733.5	307.409	0.977104	0.217682	4.48869	7.17e-06	0.00061509
ENST00000369524.5	16.4356	1.9706	0.439047	4.48835	7.18e-06	0.00061512
ENST00000329251.5	97422.9	0.636685	0.141858	4.48819	7.18e-06	0.00061525
ENST00000507110.6	2145.06	-1.07884	0.240403	-4.48765	7.2e-06	0.00061647
ENST00000537328.6	3667.92	0.637965	0.142164	4.48752	7.21e-06	0.00061649
ENST00000298585.3	1704.05	0.730547	0.162823	4.48677	7.23e-06	0.00061729
ENST00000242776.9	4106.71	0.936162	0.208642	4.48694	7.23e-06	0.00061729
ENST00000601097.1	85.4234	1.51335	0.337289	4.4868	7.23e-06	0.00061729
ENST00000085079.11	5762.58	0.863075	0.192356	4.48686	7.23e-06	0.00061729
ENST00000555787.1	1133.02	0.878347	0.195871	4.48433	7.31e-06	0.00062406
ENST00000429294.3	2255.58	1.02397	0.228375	4.48372	7.34e-06	0.00062548
ENST00000376145.8	462.223	0.896531	0.199975	4.48322	7.35e-06	0.0006266
ENST00000703982.1	28.7064	-2.0707	0.461968	-4.48235	7.38e-06	0.00062883
ENST00000468978.2	902.881	-1.36525	0.304617	-4.48186	7.4e-06	0.00062991
ENST00000526789.1	54.4385	1.39525	0.311356	4.4812	7.42e-06	0.00063109
ENST00000601387.5	42.1131	1.35457	0.302285	4.48111	7.43e-06	0.00063109
ENST00000270221.11	2208.41	0.845201	0.188611	4.48117	7.42e-06	0.00063109
ENST00000381020.8	2.31282	2.54766	0.568634	4.48031	7.45e-06	0.00063309
ENST00000564632.1	39.2111	1.47645	0.329558	4.48008	7.46e-06	0.00063324
ENST00000413077.3	94.9098	0.874289	0.195153	4.48003	7.46e-06	0.00063324
ENST00000305536.11	1289.14	0.530614	0.118443	4.47991	7.47e-06	0.00063324
ENST00000621097.4	217.075	0.816211	0.182272	4.47799	7.53e-06	0.00063825
ENST00000417570.6	144.435	1.51573	0.338484	4.478	7.53e-06	0.00063825
ENST00000568863.1	11.4205	-1.28413	0.286798	-4.47747	7.55e-06	0.00063947
ENST00000377602.5	1140.36	-1.49345	0.333565	-4.47725	7.56e-06	0.00063976
ENST00000505191.2	7.81583	1.96226	0.438337	4.47661	7.58e-06	0.00064133
ENST00000397747.5	505.424	0.997844	0.222912	4.4764	7.59e-06	0.00064161
ENST00000498717.2	18.146	0.933737	0.208618	4.47582	7.61e-06	0.00064302
ENST00000589120.1	381.848	0.968508	0.216407	4.47541	7.63e-06	0.00064374
ENST00000603986.6	150.791	1.11925	0.250093	4.47534	7.63e-06	0.00064374
ENST00000371620.4	1191.61	0.648797	0.144977	4.47518	7.63e-06	0.00064388
ENST00000421832.3	634.946	0.931426	0.208144	4.4749	7.64e-06	0.00064435
ENST00000587731.1	190.578	-0.71291	0.159372	-4.47325	7.7e-06	0.00064899
ENST00000528437.7	114.446	0.944492	0.211156	4.47296	7.71e-06	0.00064951
ENST00000463153.2	8.47064	1.64341	0.36744	4.4726	7.73e-06	0.00064974
ENST00000647876.1	354.024	-1.63195	0.364883	-4.47254	7.73e-06	0.00064974
ENST00000427451.5	105.318	-3.63677	0.813092	-4.47276	7.72e-06	0.00064974
ENST00000588992.5	92.8448	1.45819	0.326046	4.47234	7.74e-06	0.00064999
ENST00000560716.1	16.7644	2.61619	0.585072	4.47157	7.76e-06	0.00065199
ENST00000397778.7	1438.09	0.634577	0.141931	4.47101	7.78e-06	0.00065331
ENST00000686942.1	612.996	1.53356	0.34304	4.47048	7.8e-06	0.00065459
ENST00000379295.5	20.57	1.42852	0.319558	4.4703	7.81e-06	0.00065479
ENST00000410009.5	162.72	1.33103	0.297787	4.46975	7.83e-06	0.00065611
ENST00000596580.2	2126.79	-0.860041	0.192431	-4.46936	7.85e-06	0.00065697
ENST00000492068.2	86.5084	1.64925	0.369105	4.46822	7.89e-06	0.00065974
ENST00000600528.1	27.5232	1.06359	0.238031	4.46829	7.88e-06	0.00065974
ENST00000368190.7	227.017	1.59714	0.357491	4.46763	7.91e-06	0.00066119
ENST00000688159.2	10.1369	1.05723	0.236665	4.46718	7.93e-06	0.00066187
ENST00000545202.3	8.20729	-1.74048	0.389614	-4.4672	7.92e-06	0.00066187
ENST00000230990.7	393.695	0.617178	0.138182	4.4664	7.95e-06	0.00066392
ENST00000398136.7	16658.4	0.765964	0.171526	4.46558	7.99e-06	0.00066613
ENST00000620459.1	738.577	-1.07797	0.241468	-4.46423	8.04e-06	0.00066995
ENST00000703809.1	585.72	2.9622	0.663583	4.46395	8.05e-06	0.00067048
ENST00000459981.1	68.0766	-1.0266	0.230042	-4.46266	8.09e-06	0.00067416
ENST00000567838.1	33.6519	-1.69205	0.379172	-4.4625	8.1e-06	0.00067432
ENST00000349618.8	244.608	1.37612	0.308408	4.46201	8.12e-06	0.00067544
ENST00000481568.2	60.0454	0.932464	0.208989	4.46179	8.13e-06	0.00067544
ENST00000261588.10	2480.78	-0.481955	0.108016	-4.46189	8.12e-06	0.00067544
ENST00000616281.1	41.7604	-2.0306	0.455123	-4.46166	8.13e-06	0.00067548
ENST00000594259.1	175.836	1.94803	0.436735	4.46044	8.18e-06	0.00067897
ENST00000334194.4	1327.61	-2.30307	0.516351	-4.46028	8.19e-06	0.00067913
ENST00000360379.4	5.58162	4.47206	1.00275	4.45978	8.2e-06	0.00067999
ENST00000551351.5	4.92438	-1.67992	0.376678	-4.45984	8.2e-06	0.00067999
ENST00000607830.1	35.2195	0.855977	0.191946	4.45948	8.22e-06	0.00068056
ENST00000675497.1	19.394	-4.10717	0.921111	-4.45893	8.24e-06	0.00068159
ENST00000381297.10	472.908	1.04694	0.234798	4.45892	8.24e-06	0.00068159
ENST00000333323.6	189.628	0.721094	0.161757	4.45789	8.28e-06	0.00068452
ENST00000294507.4	20728.3	0.998335	0.224015	4.45655	8.33e-06	0.00068839
ENST00000534848.1	17.9631	3.62358	0.813109	4.45645	8.33e-06	0.00068839
ENST00000256953.6	1704.73	-1.43205	0.321367	-4.45614	8.34e-06	0.00068845
ENST00000610087.2	71.8957	-1.03714	0.232748	-4.45608	8.35e-06	0.00068845
ENST00000594552.5	701.113	2.12804	0.477539	4.45627	8.34e-06	0.00068845
ENST00000583487.1	146.41	2.2908	0.5142	4.45508	8.39e-06	0.00069131
ENST00000505637.1	15.4032	-2.22648	0.499807	-4.45469	8.4e-06	0.00069219
ENST00000693314.2	50.6936	1.05985	0.237966	4.45378	8.44e-06	0.00069472
ENST00000354275.2	960.034	-1.53104	0.34377	-4.45368	8.44e-06	0.00069472
ENST00000528492.1	22.8676	2.40152	0.539264	4.45333	8.45e-06	0.00069511
ENST00000481094.1	266.826	2.20027	0.494061	4.45344	8.45e-06	0.00069511
ENST00000592702.5	32.9921	2.25407	0.506179	4.4531	8.46e-06	0.00069547
ENST00000380027.5	26.5738	1.85165	0.415835	4.45286	8.47e-06	0.0006959
ENST00000308064.7	943.585	-1.12673	0.253047	-4.45266	8.48e-06	0.00069617
ENST00000477125.1	7.93382	-1.95588	0.439315	-4.4521	8.5e-06	0.0006976
ENST00000473347.1	17.2281	1.25135	0.281097	4.45169	8.52e-06	0.00069857
ENST00000601597.1	6.46874	1.40042	0.314611	4.45128	8.54e-06	0.00069954
ENST00000479851.1	11.5193	-1.14276	0.256734	-4.45115	8.54e-06	0.00069958
ENST00000648510.1	71.6479	-1.48328	0.333288	-4.45045	8.57e-06	0.0007015
ENST00000628340.1	10.1673	1.28868	0.289593	4.44997	8.59e-06	0.00070269
ENST00000375123.5	7.06331	1.82372	0.409853	4.44969	8.6e-06	0.00070285
ENST00000450895.2	15.8373	-1.96798	0.442265	-4.44978	8.6e-06	0.00070285
ENST00000470083.5	767.441	1.50166	0.337546	4.44877	8.64e-06	0.0007055
ENST00000340561.8	1.95334	2.05839	0.462709	4.44856	8.64e-06	0.00070582
ENST00000482149.5	229.947	1.34912	0.303317	4.44788	8.67e-06	0.00070768
ENST00000425118.5	717.075	0.772236	0.173647	4.44715	8.7e-06	0.00070933
ENST00000469820.1	114.11	-0.855849	0.192445	-4.44723	8.7e-06	0.00070933
ENST00000524036.1	25.7277	-1.22391	0.275222	-4.447	8.71e-06	0.00070945
ENST00000692131.2	10.6243	2.17081	0.488236	4.44622	8.74e-06	0.00071164
ENST00000530673.1	9.23605	2.88819	0.649646	4.44579	8.76e-06	0.0007127
ENST00000359902.2	274.835	1.60823	0.36177	4.44545	8.77e-06	0.00071345
ENST00000614441.1	22.7037	0.791153	0.177993	4.44486	8.79e-06	0.00071502
ENST00000652224.1	3.9178	2.30705	0.519127	4.4441	8.83e-06	0.00071717
ENST00000309988.9	115.382	1.39139	0.313101	4.44391	8.83e-06	0.00071743
ENST00000601655.5	324.212	1.00688	0.226588	4.44366	8.84e-06	0.00071788
ENST00000287008.8	2485.77	-0.845582	0.19038	-4.44156	8.93e-06	0.00072418
ENST00000529578.5	1756.68	1.50921	0.33979	4.44161	8.93e-06	0.00072418
ENST00000489623.1	108.917	0.851521	0.191725	4.44136	8.94e-06	0.00072447
ENST00000367023.5	282.579	1.23921	0.279065	4.44058	8.97e-06	0.00072673
ENST00000560573.1	166.068	1.40599	0.316653	4.44018	8.99e-06	0.00072769
ENST00000530721.5	14539.1	1.15723	0.260665	4.43955	9.01e-06	0.00072944
ENST00000404377.5	39.8322	1.07946	0.243168	4.43916	9.03e-06	0.00072999
ENST00000452368.7	2119.8	0.865066	0.19487	4.43919	9.03e-06	0.00072999
ENST00000466877.5	554.205	0.776324	0.174889	4.43895	9.04e-06	0.00073031
ENST00000382540.5	47.9063	1.81016	0.407895	4.43781	9.09e-06	0.00073379
ENST00000563041.5	10.2333	1.38821	0.312863	4.43711	9.12e-06	0.00073579
ENST00000571080.1	17.9174	1.24342	0.280252	4.43679	9.13e-06	0.00073652
ENST00000643589.1	31.8592	1.20087	0.270674	4.43658	9.14e-06	0.00073684
ENST00000554413.1	1.63945	2.19281	0.494286	4.43632	9.15e-06	0.00073736
ENST00000396101.7	35.248	1.13363	0.255591	4.43531	9.19e-06	0.00074004
ENST00000511288.1	80.5277	-0.962132	0.216923	-4.43535	9.19e-06	0.00074004
ENST00000532247.5	76.0853	1.11256	0.250883	4.43456	9.23e-06	0.00074222
ENST00000274532.7	70.0651	1.59416	0.35952	4.43415	9.24e-06	0.00074324
ENST00000530890.5	65.0255	2.14232	0.483239	4.43326	9.28e-06	0.00074595
ENST00000374940.4	2328.16	1.69237	0.381826	4.4323	9.32e-06	0.00074887
ENST00000378693.4	324.167	-1.82879	0.412683	-4.43146	9.36e-06	0.0007514
ENST00000466860.5	249.035	0.763047	0.172203	4.4311	9.38e-06	0.00075188
ENST00000697598.1	1.93057	2.45674	0.554431	4.43111	9.38e-06	0.00075188
ENST00000621082.2	25.4946	1.5471	0.349191	4.43052	9.4e-06	0.00075349
ENST00000531486.1	129.124	-0.577023	0.130259	-4.42981	9.43e-06	0.0007556
ENST00000367721.3	140.73	1.0974	0.247745	4.42955	9.44e-06	0.00075612
ENST00000380535.8	283.939	-0.730717	0.164971	-4.42938	9.45e-06	0.00075633
ENST00000640691.1	24.6871	-1.25589	0.283598	-4.42841	9.49e-06	0.00075933
ENST00000424809.6	349.182	0.856825	0.19351	4.42779	9.52e-06	0.00076111
ENST00000525593.5	64.7486	1.5287	0.345266	4.42759	9.53e-06	0.00076142
ENST00000548731.1	12.7248	1.36168	0.307582	4.42705	9.55e-06	0.00076295
ENST00000519865.5	90.8411	3.70084	0.836085	4.42639	9.58e-06	0.00076487
ENST00000459902.1	43.7373	1.2235	0.276428	4.42611	9.59e-06	0.00076546
ENST00000291700.9	580.981	1.46867	0.331864	4.42551	9.62e-06	0.00076723
ENST00000368748.5	2.90649	5.07429	1.14668	4.42521	9.63e-06	0.00076746
ENST00000368444.8	761.293	2.67864	0.605301	4.42531	9.63e-06	0.00076746
ENST00000637887.1	10.0425	0.822521	0.185877	4.42508	9.64e-06	0.00076754
ENST00000698349.1	3.10277	2.46292	0.556622	4.42477	9.65e-06	0.00076825
ENST00000546623.5	35.0152	1.14637	0.259087	4.42466	9.66e-06	0.00076826
ENST00000403262.6	2.13688	2.21953	0.50173	4.42376	9.7e-06	0.00077106
ENST00000390463.3	7.69342	1.38891	0.314055	4.42252	9.76e-06	0.00077511
ENST00000301459.5	478.017	1.33944	0.302913	4.42186	9.79e-06	0.00077705
ENST00000255616.8	542.651	0.874277	0.197737	4.42142	9.81e-06	0.00077825
ENST00000490139.1	9.53987	0.885907	0.200383	4.42108	9.82e-06	0.00077908
ENST00000703732.1	201.882	-0.628676	0.142223	-4.42037	9.85e-06	0.00078124
ENST00000338799.9	23.0349	-2.71539	0.614381	-4.41972	9.88e-06	0.00078316
ENST00000376630.5	45373.4	0.667692	0.151078	4.41951	9.89e-06	0.00078353
ENST00000261980.3	6.31998	1.97562	0.447072	4.41901	9.92e-06	0.00078493
ENST00000571637.1	23.418	1.39649	0.316104	4.41784	9.97e-06	0.00078882
ENST00000399881.8	9.89136	-3.31271	0.749878	-4.41767	9.98e-06	0.00078901
ENST00000396857.7	796.302	1.02254	0.231492	4.41717	1e-05	0.00079044
ENST00000608934.1	2.08675	1.98768	0.450052	4.41655	1e-05	0.00079189
ENST00000676712.2	2040.1	1.53004	0.346427	4.41661	1e-05	0.00079189
ENST00000436922.1	1.56834	3.10987	0.704159	4.41644	1e-05	0.0007919
ENST00000558467.1	86.1452	1.72151	0.389817	4.4162	1e-05	0.00079237
ENST00000686794.1	64.1259	1.29704	0.293761	4.41528	1.01e-05	0.00079534
ENST00000393340.7	10359.9	0.566325	0.128271	4.41505	1.01e-05	0.00079576
ENST00000447860.1	45.9265	-2.41188	0.546393	-4.41418	1.01e-05	0.00079858
ENST00000379852.8	5360.09	0.411974	0.09334	4.41369	1.02e-05	0.00079948
ENST00000676494.1	8.3934	-1.99251	0.451447	-4.4136	1.02e-05	0.00079948
ENST00000448504.6	1117.86	-0.663015	0.150217	-4.41372	1.02e-05	0.00079948
ENST00000524317.1	115.067	-1.87804	0.425613	-4.41255	1.02e-05	0.00080296
ENST00000702136.1	44.3216	1.61255	0.365461	4.41237	1.02e-05	0.0008032
ENST00000568788.1	1.85025	2.27282	0.515138	4.41207	1.02e-05	0.00080392
ENST00000221975.6	21450.4	0.919777	0.208499	4.41141	1.03e-05	0.00080595
ENST00000417977.2	14.0573	1.34983	0.306012	4.41103	1.03e-05	0.00080674
ENST00000559975.1	6.43651	2.86009	0.648403	4.41098	1.03e-05	0.00080674
ENST00000644549.1	2918.74	2.262	0.512832	4.4108	1.03e-05	0.00080698
ENST00000482740.2	462.491	-1.57546	0.357236	-4.41015	1.03e-05	0.00080902
ENST00000390542.6	1233.96	2.66704	0.604821	4.40964	1.04e-05	0.00081052
ENST00000311122.5	31.2092	0.86335	0.195824	4.40881	1.04e-05	0.00081318
ENST00000482556.5	2044.35	-1.47295	0.334143	-4.40815	1.04e-05	0.00081526
ENST00000270257.9	261.228	0.880873	0.199841	4.40788	1.04e-05	0.00081588
ENST00000291536.8	210.872	-1.03484	0.234797	-4.4074	1.05e-05	0.00081728
ENST00000374476.3	2.77095	-1.5786	0.358202	-4.40701	1.05e-05	0.0008183
ENST00000570132.1	244.203	-1.20423	0.273261	-4.40688	1.05e-05	0.0008184
ENST00000464123.5	5355.46	-1.70836	0.387691	-4.40651	1.05e-05	0.00081939
ENST00000537717.1	2.71539	-2.13471	0.484472	-4.40627	1.05e-05	0.00081987
ENST00000589625.5	67.2189	0.874794	0.198561	4.40566	1.05e-05	0.00082176
ENST00000508177.5	201.055	-0.547913	0.124375	-4.40533	1.06e-05	0.00082261
ENST00000495610.7	135.512	2.26548	0.514276	4.40518	1.06e-05	0.00082266
ENST00000282077.8	1010.12	0.83016	0.188457	4.40504	1.06e-05	0.00082266
ENST00000423691.2	173.903	1.85428	0.420951	4.40498	1.06e-05	0.00082266
ENST00000555199.1	26.142	1.22455	0.278004	4.4048	1.06e-05	0.00082295
ENST00000590402.1	104.907	-0.675586	0.153401	-4.40406	1.06e-05	0.00082535
ENST00000374902.9	1188.81	0.52336	0.118841	4.40386	1.06e-05	0.00082569
ENST00000472301.5	899.305	-0.696592	0.158188	-4.40359	1.06e-05	0.00082624
ENST00000461013.5	489.584	-0.997203	0.226457	-4.4035	1.07e-05	0.00082624
ENST00000302091.9	67.2595	-0.985884	0.223902	-4.4032	1.07e-05	0.00082694
ENST00000519088.5	186.616	0.959598	0.217965	4.40254	1.07e-05	0.00082864
ENST00000691749.1	21.5463	1.76908	0.401824	4.40261	1.07e-05	0.00082864
ENST00000371623.5	139.295	1.24814	0.283521	4.40227	1.07e-05	0.00082923
ENST00000558112.1	29.0369	2.2727	0.516274	4.40212	1.07e-05	0.00082939
ENST00000637629.1	12.7001	-2.57865	0.585843	-4.40161	1.07e-05	0.00083057
ENST00000686382.2	49.5486	0.690444	0.156862	4.40159	1.07e-05	0.00083057
ENST00000460742.6	18.2307	1.40379	0.318981	4.40085	1.08e-05	0.000833
ENST00000390361.3	15.0331	1.30125	0.295699	4.4006	1.08e-05	0.00083357
ENST00000515742.2	19.9391	0.893946	0.203157	4.40027	1.08e-05	0.00083438
ENST00000576518.1	88.3169	-1.84701	0.419875	-4.39895	1.09e-05	0.00083907
ENST00000523308.5	330.412	1.13128	0.257211	4.39826	1.09e-05	0.00084131
ENST00000592670.5	118.053	-1.20835	0.274756	-4.39791	1.09e-05	0.00084224
ENST00000413737.2	13.4194	1.77201	0.402932	4.3978	1.09e-05	0.00084226
ENST00000319854.7	610.86	-1.45998	0.331994	-4.39762	1.09e-05	0.00084255
ENST00000528736.1	41.3072	-0.992301	0.225661	-4.39731	1.1e-05	0.00084331
ENST00000278025.9	328.291	1.04846	0.238448	4.397	1.1e-05	0.00084394
ENST00000527673.2	29617.8	0.507008	0.115309	4.39693	1.1e-05	0.00084394
[truncated: 8,167 more rows]

## Sheet: S2 RNA edited sites significant
Uploaded_variation	class	False discovery rate	fold_change	log2_fold_change
chr1_1168162_T/C	responder	6.45e-07	0.950112	-0.0738305
chr1_1223251_A/G	non_responder	0.00636474	1.09915	0.136383
chr1_1319056_A/G	non_responder	1.29e-05	1.05319	0.0747635
chr1_1328077_T/C	non_responder	3.4e-07	1.04297	0.0606935
chr1_1353443_A/G	responder	2.56e-05	0.957152	-0.0631794
chr1_3477892_T/C	non_responder	2.43e-34	1.06012	0.0842237
chr1_3478076_A/G	non_responder	3.48e-12	1.15084	0.202686
chr1_3478110_T/C	non_responder	3.08e-16	1.09826	0.135223
chr1_3857154_A/G	non_responder	0.00438098	1.06774	0.0945559
chr1_11026660_A/G	responder	4.14e-16	0.777143	-0.363748
chr1_11027778_T/C	responder	1.16e-05	0.811952	-0.300533
chr1_17068118_T/C	responder	6.29e-06	0.857253	-0.222207
chr1_21563142_T/C	responder	5.15e-06	0.945031	-0.0815672
chr1_22661465_A/G	responder	7.52e-19	0.939125	-0.090611
chr1_23361685_A/G	responder	0.00223188	0.908465	-0.138498
chr1_23808231_T/C	responder	2.16e-08	0.873194	-0.195626
chr1_27234868_T/C	non_responder	3.68e-10	1.03915	0.0554084
chr1_27967540_T/C	non_responder	4.96e-14	1.07642	0.106246
chr1_29203187_T/C	responder	0.00086137	0.901985	-0.148824
chr1_31432883_T/C	non_responder	1.91e-07	1.03985	0.0563697
chr1_31434255_A/G	non_responder	5.15e-07	1.05157	0.0725471
chr1_38024563_T/C	non_responder	0.00132767	1.1066	0.146132
chr1_39528818_T/C	non_responder	1.86e-16	1.12147	0.165386
chr1_39626417_T/C	responder	3.12e-10	0.96159	-0.0565058
chr1_41510657_T/C	non_responder	1.14e-05	1.0482	0.0679169
chr1_43609556_T/C	non_responder	4.37e-06	1.03596	0.0509724
chr1_44215441_T/C	non_responder	0.00191159	1.23219	0.301222
chr1_56495682_T/C	non_responder	2.5e-10	1.08298	0.115008
chr1_70145664_A/G	non_responder	3.95e-08	1.08813	0.121847
chr1_150308112_T/C	non_responder	0.00040072	1.07917	0.109928
chr1_150647126_T/C	non_responder	3.83e-34	1.04124	0.0583029
chr1_154544095_T/C	non_responder	9.11e-06	1.04529	0.0639064
chr1_160217383_A/G	responder	0.00082998	0.902942	-0.147295
chr1_160543393_A/G	non_responder	0.00130726	1.12742	0.173026
chr1_160545165_T/C	non_responder	0.00310867	1.12735	0.172934
chr1_160546259_A/G	non_responder	0.00159284	1.17097	0.227701
chr1_161599238_A/G	responder	0.00632513	0.961548	-0.0565692
chr1_162785181_T/C	non_responder	5.29e-05	1.06518	0.0910972
chr1_164559633_T/C	non_responder	0.00474871	1.21017	0.275211
chr1_167423105_A/G	non_responder	0.00126444	1.12539	0.170427
chr1_171558183_A/G	responder	0.00112558	0.745466	-0.423786
chr1_172387297_A/G	non_responder	4.22e-13	1.11472	0.156686
chr1_180175953_A/G	non_responder	0.00016002	1.09346	0.128903
chr1_180176843_A/G	non_responder	0.00017895	1.12188	0.165913
chr1_200649110_T/C	responder	1.09e-24	0.964305	-0.052439
chr1_201998054_T/C	responder	8.9e-06	0.957664	-0.0624093
chr1_202143157_A/G	non_responder	0.00038433	1.06805	0.0949808
chr1_205017458_T/C	non_responder	4.53e-06	1.04871	0.0686123
chr1_205768322_T/C	responder	9.11e-08	0.949269	-0.0751117
chr1_205768653_T/C	responder	0.00111709	0.952881	-0.0696324
chr1_205769038_T/C	responder	3.34e-05	0.956281	-0.0644933
chr1_205770064_T/C	responder	0.00035385	0.962467	-0.0551905
chr1_212620271_T/C	non_responder	2.6e-05	1.14656	0.197311
chr10_249013_A/G	responder	2.54e-31	0.93951	-0.0900196
chr10_1043676_T/C	non_responder	0.00216339	1.08106	0.112448
chr10_3778595_T/C	non_responder	0.00667587	1.45881	0.544796
chr10_3783895_T/C	non_responder	0.00053549	1.12274	0.167024
chr10_5764910_T/C	non_responder	2.62e-19	1.05588	0.0784501
chr10_5936448_T/C	non_responder	3.35e-08	1.20548	0.269602
chr10_7807725_T/C	non_responder	0.00013889	1.28913	0.366394
chr10_12106287_T/C	non_responder	4.95e-38	1.08815	0.121872
chr10_12122386_A/G	non_responder	3.65e-05	1.06744	0.0941561
chr10_44372635_A/G	non_responder	2.3e-34	1.03559	0.0504541
chr10_80156034_T/C	non_responder	0.00012189	1.08998	0.124295
chr10_80156210_T/C	non_responder	0.00010258	1.10194	0.140049
chr10_80522222_T/C	responder	2.95e-32	0.923409	-0.114958
chr10_93503224_A/G	non_responder	5.11e-19	1.04781	0.0673775
chr10_97401208_A/G	responder	1.63e-15	0.955597	-0.0655264
chr10_118309605_T/C	responder	3.43e-09	0.902858	-0.147429
chr10_122424216_T/C	non_responder	0.00327262	1.1723	0.229348
chr11_290816_A/G	non_responder	0.00021086	1.26565	0.339881
chr11_295527_T/C	non_responder	0.00036684	1.27225	0.347386
chr11_1889477_T/C	responder	0.00074273	0.937593	-0.0929669
chr11_2132404_T/C	responder	8.47e-15	0.86028	-0.217121
chr11_5663545_A/G	non_responder	2.6e-10	1.0928	0.128029
chr11_6588561_T/C	non_responder	0.00506999	1.10793	0.147863
chr11_9280714_A/G	non_responder	3.4e-05	1.09734	0.134011
chr11_18531592_T/C	non_responder	1.04e-24	1.04929	0.0694086
chr11_19224307_T/C	non_responder	0.00103335	1.2329	0.302061
chr11_19949012_T/C	non_responder	9.61e-09	1.06047	0.0847057
chr11_34479619_T/C	non_responder	0.00156304	1.09137	0.126136
chr11_34480049_A/G	non_responder	0.00245395	1.07163	0.0998103
chr11_43645151_T/C	non_responder	6.11e-09	1.04521	0.063788
chr11_43864815_T/C	non_responder	0.00720938	1.17176	0.228683
chr11_61446448_T/C	non_responder	1.86e-05	1.17579	0.233632
chr11_61954112_T/C	responder	0.00304033	0.957464	-0.0627103
chr11_64229857_A/G	non_responder	3.5e-22	1.03663	0.0519049
chr11_65127730_A/G	responder	2.06e-07	0.889682	-0.168638
chr11_65374414_T/C	non_responder	1.64e-07	1.05267	0.0740484
chr11_65376604_T/C	non_responder	2.49e-24	1.04371	0.0617189
chr11_65406616_T/C	non_responder	3.5e-10	1.05737	0.0804835
chr11_65410279_T/C	non_responder	0.00499726	1.03903	0.0552363
chr11_65413412_A/G	non_responder	1.6e-12	1.05922	0.0829971
chr11_65432128_A/G	non_responder	3.43e-14	1.05699	0.0799658
chr11_65868582_T/C	non_responder	0.00692728	1.0355	0.050327
chr11_66230427_A/G	non_responder	0.00158143	1.03886	0.0550026
chr11_67793035_T/C	non_responder	0.00053274	1.09538	0.131432
chr11_71996419_T/C	non_responder	0.00067135	1.05081	0.0715031
chr11_72003032_T/C	non_responder	0.00016526	1.06595	0.0921448
chr11_72004172_T/C	non_responder	0.00075534	1.09752	0.134249
chr11_72006827_T/C	non_responder	0.0006508	1.05777	0.0810309
chr11_72008357_T/C	non_responder	0.00161517	1.0477	0.0672295
chr11_75525229_A/G	non_responder	5.23e-13	1.07134	0.0994104
chr11_75525288_A/G	non_responder	4.32e-14	1.06218	0.0870337
chr11_107326593_T/C	non_responder	0.00242052	1.21494	0.280883
chr11_114445358_A/G	responder	0.00659375	0.918018	-0.123406
chr11_118630246_A/G	responder	0.00132767	0.884366	-0.177284
chr11_120216210_T/C	responder	8.07e-08	0.816548	-0.29239
chr11_134247121_T/C	non_responder	2.31e-65	1.10473	0.143691
chr11_134260280_T/C	non_responder	9.2e-12	1.04503	0.0635479
chr12_6956472_T/C	non_responder	0.0003601	1.07761	0.107835
chr12_8241432_A/G	non_responder	1.7e-05	1.03961	0.056045
chr12_9421884_T/C	non_responder	3.58e-09	1.04535	0.0639852
chr12_31385417_T/C	responder	0.00757782	0.961001	-0.0573896
chr12_31982507_T/C	responder	0.0028585	0.944255	-0.0827517
chr12_31999676_A/G	responder	0.00468467	0.952564	-0.0701113
chr12_50748100_A/G	non_responder	0.00476884	1.04753	0.0669857
chr12_50980467_A/G	non_responder	4.7e-07	1.09899	0.136182
chr12_51007699_A/G	non_responder	6.46e-05	1.10623	0.145647
chr12_51051878_T/C	non_responder	1.6e-06	1.12814	0.173941
chr12_51211036_T/C	responder	0.00271475	0.890466	-0.167368
chr12_51288119_T/C	non_responder	0.00318968	1.121	0.164787
chr12_51352038_T/C	non_responder	0.00601225	1.1509	0.202756
chr12_52241659_T/C	responder	0.00717952	0.881789	-0.181495
chr12_53039152_A/G	non_responder	0.00127315	1.09039	0.12485
chr12_53043071_T/C	non_responder	0.00745777	1.19525	0.257317
chr12_53320712_A/G	non_responder	2.34e-07	1.03644	0.0516325
chr12_54856828_A/G	responder	1.68e-19	0.916083	-0.126449
chr12_57601306_T/C	non_responder	3.28e-27	1.05166	0.072667
chr12_78211655_A/G	non_responder	2.38e-07	1.06717	0.0937865
chr12_82352601_T/C	responder	0.00221141	0.840157	-0.251269
chr12_105168260_T/C	responder	9.8e-05	0.884231	-0.177505
chr12_124358479_A/G	non_responder	1.89e-06	1.04447	0.0627685
chr12_124359349_A/G	responder	0.00185601	0.959636	-0.0594404
chr12_128811818_T/C	non_responder	1.45e-05	1.05709	0.0800938
chr12_131140389_T/C	responder	7.93e-05	0.895169	-0.159768
chr13_19673031_A/G	non_responder	2.96e-19	1.05747	0.0806119
chr13_24434450_A/G	responder	2.8e-18	0.941164	-0.0874824
chr13_24886290_A/G	non_responder	0.00018577	1.03777	0.0534815
chr13_44403080_T/C	responder	0.00202065	0.955222	-0.0660921
chr13_72708597_T/C	responder	5.3e-23	0.953564	-0.068599
chr13_72709046_A/G	responder	5.14e-13	0.951338	-0.0719704
chr13_72727590_T/C	responder	5.95e-08	0.96271	-0.0548263
chr13_95074287_A/G	non_responder	0.00090777	1.12629	0.171581
chr13_95075526_T/C	non_responder	9.93e-06	1.11714	0.159812
chr13_98406318_A/G	responder	1.03e-08	0.92587	-0.111118
chr13_110501714_T/C	non_responder	5.11e-09	1.03557	0.0504268
chr13_110880991_A/G	non_responder	1.36e-30	1.04642	0.0654592
chr13_111282277_A/G	non_responder	2.96e-05	1.10744	0.147227
chr13_112882953_T/C	non_responder	2.63e-07	1.13272	0.179787
chr14_24302050_T/C	responder	4.65e-05	0.94594	-0.0801794
chr14_24307138_T/C	responder	0.00036684	0.951468	-0.0717734
chr14_24377551_A/G	non_responder	0.0025996	1.08888	0.122841
chr14_33924396_A/G	non_responder	0.00111545	1.04253	0.060095
chr14_33924897_T/C	non_responder	1.18e-05	1.1418	0.191312
chr14_60109151_A/G	responder	0.00027498	0.888795	-0.170077
chr14_64052317_A/G	responder	4.26e-05	0.889348	-0.16918
chr14_69711620_T/C	responder	7.16e-05	0.858186	-0.220637
chr14_73961583_A/G	responder	0.00070193	0.944019	-0.0831115
chr14_77236714_A/G	responder	0.00654024	0.851573	-0.231797
chr14_77327940_T/C	non_responder	0.00646029	1.16456	0.21979
chr14_77507639_T/C	non_responder	2.34e-29	1.07078	0.0986565
chr14_89796077_A/G	non_responder	0.00029958	1.19913	0.261983
chr14_90275268_T/C	non_responder	0.00026363	1.03747	0.0530694
chr14_96305622_A/G	non_responder	0.00107237	1.04905	0.0690855
chr14_100280865_T/C	non_responder	5.64e-20	1.06073	0.0850631
chr14_103697564_T/C	non_responder	2.92e-11	1.04019	0.0568466
chr14_105468704_A/G	non_responder	8.21e-43	1.05428	0.0762578
chr14_105487258_T/C	non_responder	1.11e-68	1.08063	0.111872
chr14_105587093_A/G	responder	8.9e-06	0.953573	-0.0685844
chr14_105587117_T/C	responder	9.99e-05	0.965492	-0.0506643
chr14_105737646_T/C	non_responder	4.33e-11	1.04277	0.0604189
chr15_28169519_T/C	non_responder	4.31e-08	1.04493	0.0634074
chr15_32521832_T/C	responder	8.17e-13	0.871847	-0.197854
chr15_41817025_T/C	responder	0.00016581	0.890022	-0.168087
chr15_42231867_T/C	non_responder	3.54e-06	1.06193	0.0866916
chr15_42283765_A/G	non_responder	1.54e-11	1.03899	0.0551812
chr15_42287750_T/C	non_responder	5.26e-13	1.04006	0.0566691
chr15_50365268_T/C	non_responder	2.7e-05	1.041	0.0579725
chr15_51910469_A/G	responder	7.54e-05	0.950207	-0.0736866
chr15_52239744_A/G	non_responder	0.00440342	1.13161	0.178375
chr15_59660183_A/G	non_responder	4.28e-38	1.05778	0.0810445
chr15_63069108_A/G	non_responder	0.00638875	1.19602	0.258237
chr15_64952977_T/C	non_responder	0.00142452	1.05504	0.0772919
chr15_72341590_A/G	non_responder	5.3e-09	1.04958	0.0698171
chr15_72345454_T/C	non_responder	1.53e-11	1.03814	0.0539983
chr15_72345787_T/C	non_responder	1.58e-08	1.04193	0.0592601
chr15_72346551_T/C	non_responder	3.82e-17	1.06485	0.0906512
chr15_76949227_T/C	non_responder	3.36e-07	1.07126	0.099315
chr15_76949410_T/C	non_responder	3.62e-14	1.08382	0.116122
chr15_80948328_A/G	non_responder	0.00306665	1.10508	0.144147
chr15_88631942_A/G	non_responder	0.00014682	1.18918	0.249968
chr15_93044800_T/C	responder	1.6e-12	0.949227	-0.0751747
chr16_789262_A/G	non_responder	7.57e-16	1.04642	0.0654646
chr16_1324523_A/G	non_responder	0.00202908	1.37119	0.455434
chr16_2226663_T/C	non_responder	1.54e-09	1.04976	0.0700552
chr16_4609301_T/C	non_responder	7.58e-36	1.04902	0.0690383
chr16_4613130_A/G	non_responder	2.31e-16	1.08986	0.124145
chr16_4699717_A/G	non_responder	7.85e-10	1.05739	0.080504
chr16_4890808_A/G	non_responder	5.37e-29	1.06587	0.0920281
chr16_8783363_T/C	non_responder	0.00035385	1.08625	0.119354
chr16_19502819_A/G	non_responder	0.00018577	1.19106	0.252251
chr16_23525363_T/C	non_responder	0.00732293	1.16018	0.214353
chr16_57366059_A/G	responder	0.00014968	0.934565	-0.0976337
chr16_87403158_A/G	non_responder	5.34e-05	1.08056	0.111776
chr16_88429246_A/G	responder	3.08e-07	0.916488	-0.125813
chr16_88716268_A/G	responder	0.00063663	0.891897	-0.165051
chr16_88725639_A/G	responder	0.00294387	0.887947	-0.171454
chr16_89303461_A/G	responder	0.00272682	0.87281	-0.196261
chr16_89694144_T/C	non_responder	1.15e-46	1.07398	0.102961
chr16_89696513_T/C	non_responder	7.2e-15	1.04179	0.0590697
chr16_89716581_A/G	non_responder	0.00466236	1.04026	0.0569452
chr17_2377640_T/C	non_responder	6.67e-05	1.11745	0.160209
chr17_3037465_A/G	non_responder	2.43e-05	1.073	0.10165
chr17_4164606_T/C	non_responder	5.56e-43	1.06141	0.0859849
chr17_4165877_T/C	non_responder	8.95e-35	1.0585	0.0820275
chr17_7389366_A/G	non_responder	7.69e-17	1.07581	0.105429
chr17_7559652_A/G	non_responder	0.00854374	1.27194	0.347026
chr17_8205013_A/G	responder	0.0006948	0.865663	-0.208122
chr17_8462811_T/C	non_responder	0.00273971	1.03958	0.056007
chr17_8466267_A/G	non_responder	0.00525302	1.04026	0.0569412
chr17_15718514_A/G	responder	0.00132594	0.936638	-0.0944359
chr17_19826182_T/C	responder	1.7e-05	0.937415	-0.0932408
chr17_42992530_T/C	non_responder	9.54e-12	1.04013	0.0567689
chr17_47048463_T/C	responder	0.00010983	0.823318	-0.280479
chr17_47056298_T/C	responder	2.97e-08	0.837992	-0.254992
chr17_47974796_T/C	non_responder	0.00079549	1.31354	0.393465
chr17_56829448_A/G	non_responder	0.00054765	1.12246	0.166667
chr17_62426531_A/G	non_responder	1.73e-06	1.04346	0.061378
chr17_62426560_T/C	responder	1.58e-05	0.95355	-0.0686201
chr17_62688863_A/G	responder	5.15e-26	0.954821	-0.0666979
chr17_64360180_A/G	responder	9.12e-11	0.926429	-0.110248
chr17_66804903_A/G	non_responder	7.9e-10	1.0652	0.09112
chr17_68207120_A/G	responder	1.71e-09	0.950651	-0.073013
chr17_72947851_T/C	non_responder	3.6e-31	1.03906	0.0552744
chr17_74952274_A/G	responder	2.49e-24	0.949259	-0.0751263
chr17_74955922_A/G	responder	0.00313585	0.942962	-0.0847287
chr17_75230722_T/C	responder	0.00656823	0.860137	-0.217362
chr17_75266212_T/C	non_responder	1.16e-10	1.17973	0.238451
chr17_75273449_A/G	non_responder	8.3e-11	1.18566	0.245695
chr17_75283543_A/G	non_responder	2.1e-07	1.0601	0.0842067
chr17_75502402_T/C	responder	0.00088013	0.933451	-0.099353
chr17_75591559_T/C	non_responder	1.58e-08	1.05022	0.0706859
chr17_76572221_T/C	non_responder	0.00088013	1.14572	0.196259
chr17_76734761_T/C	non_responder	1.37e-68	1.07821	0.108634
chr17_77092380_A/G	responder	3.43e-08	0.867005	-0.205888
chr17_77162255_A/G	responder	0.00084251	0.930442	-0.104012
chr17_78207519_T/C	non_responder	0.00269748	1.0725	0.100984
chr17_80104910_T/C	responder	0.00563846	0.783688	-0.351649
chr17_80200965_T/C	non_responder	0.00176582	1.25956	0.332924
chr17_81198167_A/G	non_responder	1.4e-16	1.03598	0.0509949
chr17_81199384_T/C	non_responder	2.11e-15	1.06138	0.0859395
chr17_81228665_A/G	non_responder	1.82e-21	1.06751	0.0942437
chr17_81541374_T/C	responder	2.58e-05	0.932318	-0.101107
chr17_81670319_T/C	responder	3.66e-10	0.899259	-0.153191
chr18_722894_T/C	non_responder	4.78e-22	1.05503	0.0772897
chr18_13666157_A/G	non_responder	6.08e-14	1.20238	0.265892
chr18_35281313_A/G	responder	0.00280974	0.934759	-0.0973338
chr18_35307969_A/G	responder	6.25e-06	0.908688	-0.138143
chr18_57027482_T/C	responder	0.0015304	0.892497	-0.164081
chr18_57029176_T/C	responder	0.00388478	0.903192	-0.146896
chr18_62368850_A/G	non_responder	4.03e-06	1.11031	0.150961
chr18_63504670_T/C	responder	0.00794862	0.863748	-0.211317
chr18_79973976_A/G	non_responder	2.17e-09	1.04635	0.0653608
chr19_288738_T/C	non_responder	0.00678953	1.13887	0.187598
chr19_538160_A/G	non_responder	0.00347692	1.08333	0.115479
chr19_1272041_T/C	non_responder	0.00244482	1.24374	0.314689
chr19_2512797_T/C	responder	0.00045118	0.834831	-0.260444
chr19_3962371_A/G	responder	9.34e-06	0.858624	-0.219901
chr19_3962751_T/C	responder	9.54e-12	0.79297	-0.334661
chr19_4945962_T/C	non_responder	0.00031724	1.11047	0.151174
chr19_5105066_A/G	responder	4.79e-08	0.919924	-0.120413
chr19_5111983_A/G	responder	2.76e-06	0.910695	-0.13496
chr19_7742141_A/G	responder	3.87e-12	0.840691	-0.250352
chr19_7742724_A/G	responder	0.0023806	0.862286	-0.213762
chr19_10572801_A/G	responder	0.00053549	0.962646	-0.0549226
chr19_10692116_A/G	responder	4.3e-30	0.898822	-0.153893
chr19_17395367_T/C	responder	0.00207351	0.884176	-0.177594
chr19_18364336_A/G	responder	4.61e-09	0.793179	-0.334282
chr19_27805723_A/G	responder	0.00020565	0.787526	-0.344601
chr19_32970942_A/G	responder	0.00016996	0.851236	-0.23237
chr19_32976714_T/C	responder	3.44e-06	0.856512	-0.223455
chr19_46382675_A/G	responder	2.84e-15	0.904767	-0.144382
chr19_47514159_T/C	non_responder	1.24e-14	1.16088	0.215224
chr19_48600751_A/G	responder	1.33e-09	0.918277	-0.122999
chr19_52924409_A/G	non_responder	0.00345676	1.19802	0.260656
chr19_54158305_T/C	responder	0.00088672	0.937551	-0.0930311
chr19_54168120_T/C	non_responder	7.93e-05	1.0491	0.0691553
chr19_55098014_A/G	responder	0.00383451	0.907817	-0.139527
chr19_55227266_T/C	non_responder	0.00686681	1.0619	0.0866455
chr19_55637711_T/C	non_responder	0.00051336	1.08188	0.113536
chr19_55639105_T/C	non_responder	6.78e-06	1.09078	0.125359
chr19_55649033_T/C	non_responder	0.00138174	1.05083	0.0715248
chr19_55654178_T/C	non_responder	0.0001582	1.06956	0.0970241
chr19_56442494_T/C	responder	0.00027409	0.942687	-0.0851492
chr19_57411296_T/C	non_responder	2.82e-06	1.0704	0.0981434
chr2_24241118_A/G	responder	4.8e-13	0.937463	-0.0931661
chr2_26385124_T/C	non_responder	4.01e-06	1.08811	0.121825
chr2_30642114_A/G	responder	0.00252506	0.80654	-0.310183
chr2_36846666_T/C	non_responder	5.21e-29	1.05403	0.0759184
chr2_42282878_A/G	non_responder	1.81e-18	1.07227	0.100664
chr2_55544025_A/G	responder	3.72e-05	0.898125	-0.155012
chr2_61294988_T/C	non_responder	0.00011157	1.04597	0.0648363
chr2_61348173_A/G	non_responder	0.00165735	1.03851	0.0545091
chr2_61839792_A/G	non_responder	0.00149486	1.04577	0.0645593
chr2_86158763_A/G	non_responder	0.0001399	1.07467	0.103887
chr2_86615711_T/C	responder	0.00597061	0.965791	-0.0502175
chr2_131487584_A/G	non_responder	8.25e-07	1.0599	0.0839309
chr2_159231304_T/C	non_responder	0.0077337	1.12979	0.17606
chr2_188595826_T/C	responder	0.00975999	0.924709	-0.112928
chr2_196134412_A/G	non_responder	3.11e-31	1.03566	0.0505505
chr2_210149269_A/G	non_responder	2.05e-09	1.04148	0.0586397
chr2_215360082_A/G	non_responder	6.4e-07	1.12925	0.175361
chr2_216148178_A/G	non_responder	0.00546245	1.14445	0.19466
chr2_219184665_A/G	non_responder	0.001876	1.03795	0.0537438
chr2_219221123_A/G	non_responder	0.00310398	1.04054	0.0573289
chr2_219635704_A/G	non_responder	1.95e-08	1.12133	0.165205
chr2_227325349_A/G	non_responder	1.6e-33	1.05505	0.0773082
chr2_227345419_A/G	non_responder	5.88e-08	1.03949	0.0558744
chr2_227345666_A/G	non_responder	3.49e-08	1.0366	0.051859
chr2_227345953_A/G	non_responder	4.8e-13	1.06442	0.0900675
chr2_227346358_T/C	non_responder	1.12e-17	1.08061	0.111849
chr2_237779601_A/G	responder	8.96e-22	0.963772	-0.0532366
chr20_25214873_A/G	non_responder	1.01e-06	1.04245	0.0599751
chr20_45931762_A/G	non_responder	0.00313585	1.12074	0.164446
chr20_48636612_T/C	non_responder	1.41e-28	1.05627	0.0789782
chr20_62129061_A/G	non_responder	1.26e-12	1.05477	0.0769322
chr20_62129129_T/C	non_responder	8.15e-11	1.04917	0.0692431
chr20_62132909_T/C	non_responder	0.00067786	1.04089	0.0578169
chr20_62134032_T/C	non_responder	0.00033102	1.04319	0.0610044
chr20_63640027_A/G	responder	0.00349043	0.962004	-0.0558853
chr20_63704982_T/C	non_responder	0.00741744	1.10386	0.142559
chr21_28575864_A/G	responder	0.00331413	0.902365	-0.148218
chr21_39192538_T/C	responder	1.41e-12	0.904162	-0.145347
chr21_39199320_A/G	responder	7.98e-22	0.905986	-0.142439
chr21_39345574_T/C	responder	0.00069369	0.940954	-0.0878036
chr22_20952112_A/G	non_responder	0.00202125	1.32254	0.403315
chr22_20952455_A/G	non_responder	0.00023915	1.36304	0.446831
chr22_22370026_T/C	responder	2.09e-05	0.950947	-0.0725634
chr22_22919795_T/C	responder	2.16e-13	0.78762	-0.344429
chr22_23970626_T/C	responder	9.8e-05	0.964041	-0.0528335
chr22_37761133_T/C	non_responder	0.00244324	1.2596	0.332965
chr22_37773013_A/G	non_responder	1.18e-06	1.17018	0.226734
chr22_43134976_A/G	responder	1.48e-09	0.839277	-0.252782
chr22_50211116_A/G	responder	0.0080673	0.912724	-0.131749
chr22_50441222_A/G	non_responder	0.00543722	1.21172	0.277055
chr3_3844896_A/G	non_responder	7.4e-20	1.10988	0.15041
chr3_9815830_A/G	responder	0.0086562	0.925375	-0.11189
chr3_9833773_T/C	responder	5.06e-07	0.898355	-0.154642
chr3_9934475_A/G	responder	6.83e-20	0.965104	-0.0512437
chr3_33090652_A/G	non_responder	0.00995544	1.17808	0.236433
chr3_42914781_T/C	non_responder	3.52e-05	1.04382	0.061878
chr3_43033379_A/G	non_responder	2.28e-09	1.04834	0.068107
chr3_49687375_T/C	responder	3.67e-05	0.864773	-0.209607
chr3_51663477_A/G	responder	5.84e-11	0.892892	-0.163443
chr3_58169237_A/G	responder	0.00356302	0.965085	-0.0512727
chr3_64096279_T/C	non_responder	1.28e-14	1.03738	0.0529467
chr3_67375303_A/G	non_responder	4.26e-07	1.13925	0.188081
chr3_101857331_T/C	non_responder	0.00543767	1.27746	0.35328
chr3_119648543_T/C	non_responder	4.53e-14	1.05158	0.0725627
chr3_119670348_T/C	non_responder	3.46e-09	1.05132	0.0722008
chr3_122572165_A/G	responder	9.06e-19	0.944078	-0.0830219
chr3_126450248_T/C	non_responder	0.00164188	1.10014	0.137691
chr3_151436878_T/C	non_responder	0.00014016	1.20979	0.274757
chr3_156706022_A/G	responder	2.76e-24	0.922286	-0.116713
chr3_183027343_A/G	responder	5.9e-06	0.93495	-0.0970384
chr3_183029764_A/G	responder	0.00282941	0.908672	-0.138168
chr3_183033342_A/G	responder	0.00066875	0.925801	-0.111225
chr4_779509_T/C	non_responder	0.00645335	1.06233	0.0872296
chr4_1241855_A/G	responder	3.23e-13	0.841623	-0.248754
chr4_1242394_A/G	responder	6.15e-09	0.839511	-0.252378
chr4_1243264_A/G	responder	0.00995544	0.875155	-0.192389
chr4_1246303_T/C	responder	4.22e-13	0.854051	-0.227606
chr4_1249785_T/C	responder	1.22e-06	0.854617	-0.22665
chr4_1250628_A/G	responder	9.96e-06	0.886784	-0.173346
chr4_6619377_A/G	non_responder	0.001989	1.05457	0.0766573
chr4_27021178_A/G	non_responder	4.15e-20	1.14193	0.191479
chr4_55425361_T/C	responder	0.00161697	0.750829	-0.413443
chr4_73125289_T/C	non_responder	3.29e-21	1.04689	0.0661129
chr4_99318162_T/C	responder	0.00371259	0.952406	-0.0703521
chr4_100398008_T/C	responder	4e-05	0.852161	-0.230802
chr4_121821062_T/C	responder	1.06e-11	0.953544	-0.068628
chr4_139509592_T/C	non_responder	8.93e-29	1.05236	0.0736275
chr4_155922137_T/C	non_responder	7.84e-11	1.10802	0.147983
chr4_157143886_T/C	non_responder	1.29e-13	1.04921	0.0693064
chr4_158905227_T/C	non_responder	1.58e-06	1.35172	0.434799
chr4_158906161_T/C	non_responder	8.47e-07	1.39721	0.482547
chr4_169096357_T/C	non_responder	4.9e-14	1.04891	0.0688898
chr5_1038411_A/G	non_responder	5.29e-07	1.03881	0.0549269
chr5_1057030_T/C	non_responder	5.6e-05	1.12386	0.168468
chr5_1058357_A/G	non_responder	4.44e-06	1.06622	0.0925116
chr5_1058442_T/C	non_responder	0.00012277	1.06427	0.0898618
chr5_1063072_T/C	non_responder	8.38e-07	1.05992	0.0839553
chr5_1076014_T/C	non_responder	3.2e-07	1.04526	0.0638608
chr5_10254705_A/G	non_responder	0.0083406	1.20056	0.263709
chr5_10264850_A/G	non_responder	0.00050772	1.20654	0.270873
chr5_43053144_T/C	responder	2.4e-05	0.958036	-0.0618476
chr5_55424396_T/C	non_responder	0.00085931	1.08868	0.122585
chr5_80437260_T/C	non_responder	1.51e-06	1.13777	0.186204
chr5_80478352_A/G	non_responder	1.02e-08	1.15917	0.213095
chr5_98795801_A/G	responder	0.00024727	0.784668	-0.349846
chr5_146510465_A/G	responder	1.18e-07	0.896966	-0.156875
chr5_157133570_T/C	responder	0.0012969	0.959292	-0.0599584
chr5_177490077_T/C	non_responder	0.00298162	1.04851	0.068334
chr5_178124175_T/C	non_responder	0.0001491	1.39142	0.476559
chr6_12294025_A/G	non_responder	0.00117082	1.15216	0.204337
chr6_18215072_T/C	responder	3.1e-05	0.905966	-0.142471
chr6_30012899_A/G	responder	0.00011374	0.905106	-0.143842
chr6_31145253_A/G	responder	0.00969567	0.822101	-0.282612
chr6_31892560_T/C	responder	0.0043254	0.818423	-0.289081
chr6_32220606_T/C	non_responder	4.64e-05	1.46097	0.546929
chr6_32643252_T/C	responder	0.00037106	0.789141	-0.341645
chr6_32746391_A/G	responder	0.00520565	0.767205	-0.382315
chr6_32950080_A/G	responder	9.27e-05	0.930548	-0.103848
chr6_34549985_A/G	non_responder	2.16e-10	1.2417	0.31232
chr6_42887660_T/C	non_responder	1.11e-68	1.05581	0.0783554
chr6_71374709_T/C	responder	0.00344641	0.885857	-0.174854
chr6_80344431_T/C	responder	0.00917739	0.856438	-0.223579
chr6_111269852_T/C	responder	0.00170288	0.904725	-0.144448
chr6_136337264_T/C	responder	0.00469443	0.884834	-0.176521
chr6_142770126_A/G	non_responder	7.81e-06	1.07036	0.098098
chr6_151880740_T/C	non_responder	4.01e-22	1.04427	0.0624935
chr7_5226215_T/C	non_responder	0.00105822	1.12341	0.167889
chr7_32579965_T/C	responder	0.00156812	0.95965	-0.0594197
chr7_32756543_T/C	responder	0.00200865	0.886185	-0.17432
chr7_42936258_A/G	non_responder	0.00886791	1.09268	0.127866
chr7_44798496_T/C	non_responder	4.66e-12	1.04528	0.0638846
chr7_55431365_A/G	responder	0.00021967	0.937719	-0.092773
chr7_64839247_T/C	non_responder	5.14e-06	1.06451	0.090187
chr7_64839460_T/C	non_responder	3.88e-08	1.06176	0.0864537
chr7_64840898_A/G	non_responder	1.12e-06	1.05518	0.0774844
chr7_64991321_T/C	responder	0.00042249	0.958959	-0.0604585
chr7_64991585_T/C	responder	0.00667587	0.959541	-0.0595837
chr7_64993237_T/C	responder	9.09e-06	0.948923	-0.0756365
chr7_75883744_A/G	responder	1.14e-05	0.944031	-0.0830945
chr7_102256842_T/C	responder	0.00164889	0.951853	-0.0711886
chr7_103100587_A/G	non_responder	9.61e-14	1.0498	0.0701182
chr7_130322520_A/G	non_responder	2.56e-08	1.04535	0.0639891
chr7_134970114_T/C	responder	3.03e-40	0.932828	-0.100317
chr7_135676210_A/G	responder	7.6e-05	0.949458	-0.0748242
chr7_151046954_A/G	responder	0.00041119	0.946596	-0.079179
chr7_151360848_A/G	non_responder	0.0008254	1.17516	0.232852
chr7_151378222_A/G	non_responder	0.00013522	1.23466	0.304108
chr8_8890384_A/G	responder	5.67e-12	0.929799	-0.105009
chr8_23018097_A/G	non_responder	0.00179081	1.0809	0.112232
chr8_23569135_A/G	responder	2.83e-06	0.956586	-0.0640333
chr8_24353579_T/C	non_responder	1.54e-07	1.04905	0.0690785
chr8_25345506_A/G	non_responder	2.31e-09	1.04858	0.0684394
chr8_30063309_T/C	non_responder	2.12e-07	1.17018	0.226727
chr8_30108003_T/C	non_responder	0.00622158	1.08751	0.121029
chr8_38128379_A/G	non_responder	0.00429518	1.05885	0.0824972
chr8_42328685_A/G	responder	0.0011624	0.947499	-0.0778033
chr8_64594769_A/G	non_responder	6.61e-06	1.10465	0.14359
chr8_116644542_T/C	non_responder	0.00917739	1.19518	0.257227
chr8_133230566_T/C	responder	8.02e-09	0.951063	-0.0723877
chr8_143262217_A/G	non_responder	0.00055939	1.15268	0.20499
chr8_143311289_T/C	non_responder	0.00221141	1.1176	0.160402
chr8_143592388_T/C	responder	0.00328437	0.906369	-0.14183
chr8_143595052_T/C	responder	0.00109186	0.910024	-0.136023
chr8_143642361_T/C	non_responder	0.00026535	1.03597	0.0509756
chr8_143868735_T/C	responder	0.00240952	0.83984	-0.251813
chr8_144454002_T/C	non_responder	0.00027966	1.03629	0.0514289
chr8_144455546_T/C	responder	0.00649197	0.817218	-0.291206
chr8_144458072_T/C	non_responder	2.43e-05	1.05802	0.0813735
chr9_742342_A/G	responder	3.75e-15	0.96402	-0.0528655
chr9_5968416_A/G	responder	2.21e-11	0.946122	-0.079902
chr9_35077444_T/C	responder	0.00440655	0.842928	-0.246518
chr9_37441811_A/G	non_responder	1.42e-16	1.0415	0.05866
chr9_72352681_A/G	non_responder	2.65e-09	1.0434	0.0612907
chr9_97680524_T/C	non_responder	6.16e-05	1.04938	0.0695425
chr9_112838568_T/C	non_responder	3.14e-13	1.04413	0.0622997
chr9_116705251_T/C	non_responder	0.00031724	1.15362	0.20617
chr9_127950212_T/C	responder	0.00999178	0.935275	-0.0965381
chr9_127952045_T/C	responder	1.93e-06	0.928476	-0.107063
chr9_128098587_T/C	non_responder	6.16e-06	1.04255	0.060123
chr9_128162247_T/C	responder	3.28e-08	0.957783	-0.0622297
chr9_128632018_A/G	non_responder	5.15e-07	1.03599	0.051011
chr9_130835417_T/C	responder	0.00017588	0.960283	-0.0584691
chr9_131259378_T/C	responder	2.62e-09	0.958593	-0.06101
chr9_131518776_A/G	non_responder	2.83e-06	1.06087	0.085254
chr9_131523391_A/G	non_responder	1.01e-06	1.05205	0.0732078
chr9_135487010_A/G	responder	7.39e-11	0.791643	-0.337077
chr9_136549537_T/C	responder	0.00200865	0.955327	-0.0659327
chr9_136722290_A/G	non_responder	1.55e-08	1.12098	0.164754
chr9_137007439_A/G	responder	1.58e-06	0.953588	-0.0685625
chr9_137007762_A/G	responder	9.43e-06	0.959974	-0.0589324
chr9_137050599_A/G	non_responder	0.00113393	1.08918	0.123242
chr9_137087175_A/G	non_responder	2.76e-13	1.04149	0.0586477
chr9_138176986_A/G	responder	0.00108176	0.863746	-0.211321
chrX_38803851_T/C	responder	0.00333942	0.849623	-0.235106
chrX_48581039_A/G	non_responder	2.53e-17	1.13349	0.180771
chrX_48601115_A/G	non_responder	6.01e-09	1.0392	0.0554775
chrX_48991032_A/G	non_responder	8.23e-21	1.05393	0.0757839
chrX_53178826_T/C	non_responder	8.7e-05	1.11102	0.151883
chrX_53197129_T/C	non_responder	2.46e-10	1.12138	0.165276
chrX_53236653_T/C	non_responder	0.00169802	1.06145	0.0860351
chrX_119618349_T/C	responder	0.00216339	0.825698	-0.276313
chrX_139726843_T/C	non_responder	0.00038092	1.07472	0.103959
chrX_153509287_A/G	non_responder	4.65e-14	1.04253	0.0600945
chrX_154412069_T/C	responder	4.31e-05	0.898386	-0.154593

## Sheet: S3 tDNA pvalue by gene 
Gene	Mutated_in_No	Not_Mutated_in_No	Mutated_in_Yes	Not_Mutated_in_Yes	P_value	FDR
RHOA	3	65	0	34	0.54891089	1
ZFHX3	6	62	3	31	1	1
CLTC	4	64	2	32	1	1
TMPRSS2	1	67	0	34	1	1
RECQL4	8	60	0	34	0.04942962	1
NOTCH1	10	58	1	33	0.09451625	1
GATA3	7	61	0	34	0.09206414	1
BCL9L	5	63	0	34	0.16635459	1
SMARCA4	4	64	0	34	0.29830583	1
RUNX1	1	67	1	33	1	1
EPHA3	2	66	0	34	0.55115512	1
BRD3	2	66	0	34	0.55115512	1
MAP2K4	2	66	0	34	0.55115512	1
CBFB	4	64	1	33	0.66245033	1
FBXW7	4	64	0	34	0.29830583	1
TP53	26	42	14	20	0.83126592	1
ERBB4	3	65	1	33	1	1
CCR4	1	67	0	34	1	1
ERBB3	3	65	1	33	1	1
TBX3	5	63	2	32	1	1
CDH1	7	61	0	34	0.09206414	1
ERBB2	6	62	1	33	0.41943776	1
SIX2	2	66	0	34	0.55115512	1
IKBKB	1	67	1	33	1	1
AKT1	5	63	1	33	0.66071038	1
AXIN2	2	66	0	34	0.55115512	1
CAMTA1	3	65	0	34	0.54891089	1
MTOR	3	65	1	33	1	1
SPEN	10	58	3	31	0.53573434	1
SDHB	1	67	0	34	1	1
ARHGEF10L	4	64	0	34	0.29830583	1
ARID1A	4	64	3	31	0.68332969	1
LCK	1	67	0	34	1	1
THRAP3	1	67	0	34	1	1
CSF3R	3	65	1	33	1	1
MPL	1	67	0	34	1	1
MUTYH	3	65	0	34	0.54891089	1
TAL1	1	67	0	34	1	1
STIL	2	66	2	32	0.5990319	1
JUN	2	66	0	34	0.55115512	1
JAK1	3	65	0	34	0.54891089	1
NOTCH2	3	65	0	34	0.54891089	1
PDE4DIP	2	66	0	34	0.55115512	1
ARNT	2	66	0	34	0.55115512	1
TPM3	1	67	0	34	1	1
PRCC	2	66	0	34	0.55115512	1
NTRK1	1	67	0	34	1	1
FCRL4	3	65	0	34	0.54891089	1
PRRX1	2	66	0	34	0.55115512	1
CDC73	2	66	0	34	0.55115512	1
ASPM	10	58	2	32	0.32830244	1
PTPRC	5	63	0	34	0.16635459	1
ELF3	1	67	1	33	1	1
MDM4	2	66	1	33	1	1
MYCN	2	66	0	34	0.55115512	1
NCOA1	3	65	1	33	1	1
DNMT3A	1	67	1	33	1	1
ALK	4	64	0	34	0.29830583	1
BIRC6	13	55	3	31	0.25111123	1
STRN	1	67	1	33	1	1
EPAS1	1	67	0	34	1	1
MSH2	2	66	1	33	1	1
MSH6	4	64	0	34	0.29830583	1
REL	2	66	0	34	0.55115512	1
XPO1	2	66	0	34	0.55115512	1
DCTN1	5	63	0	34	0.16635459	1
CTNNA2	3	65	1	33	1	1
PAX8	1	67	0	34	1	1
LRP1B	8	60	2	32	0.48935582	1
ACVR1	1	67	0	34	1	1
HOXD11	1	67	0	34	1	1
COL3A1	4	64	1	33	0.66245033	1
PMS1	3	65	0	34	0.54891089	1
SF3B1	5	63	0	34	0.16635459	1
IDH1	1	67	0	34	1	1
ATIC	3	65	0	34	0.54891089	1
FEV	2	66	0	34	0.55115512	1
SRGAP3	2	66	1	33	1	1
FANCD2	3	65	1	33	1	1
PPARG	2	66	0	34	0.55115512	1
RAF1	1	67	0	34	1	1
XPC	2	66	0	34	0.55115512	1
SETD2	4	64	2	32	1	1
BAP1	2	66	2	32	0.5990319	1
CACNA1D	6	62	0	34	0.1747907	1
STAG1	2	66	0	34	0.55115512	1
ATR	12	56	1	33	0.05540431	1
PIK3CA	19	49	6	28	0.33154971	1
MAP3K13	3	65	0	34	0.54891089	1
EIF4A2	1	67	0	34	1	1
LPP	1	67	0	34	1	1
TFRC	4	64	0	34	0.29830583	1
SLC34A2	4	64	1	33	0.66245033	1
N4BP2	2	66	2	32	0.5990319	1
FIP1L1	1	67	0	34	1	1
KIT	2	66	0	34	0.55115512	1
KDR	4	64	1	33	0.66245033	1
PTPN13	4	64	0	34	0.29830583	1
RAP1GDS1	1	67	1	33	1	1
FAT4	10	58	3	31	0.53573434	1
FAT1	7	61	2	32	0.71403926	1
TERT	1	67	3	31	0.10666667	1
CTNND2	2	66	0	34	0.55115512	1
LIFR	1	67	0	34	1	1
MAP3K1	13	55	2	32	0.08486258	1
PIK3R1	4	64	2	32	1	1
ACSL6	4	64	0	34	0.29830583	1
AFF4	1	67	0	34	1	1
ARHGAP26	2	66	0	34	0.55115512	1
CSF1R	1	67	1	33	1	1
PDGFRB	1	67	0	34	1	1
DEK	1	67	0	34	1	1
DAXX	2	66	0	34	0.55115512	1
NFKBIE	1	67	0	34	1	1
BMP5	5	63	1	33	0.66071038	1
PRDM1	1	67	2	32	0.2570297	1
ROS1	5	63	0	34	0.16635459	1
PTPRK	2	66	1	33	1	1
BCLAF1	1	67	0	34	1	1
TNFAIP3	1	67	0	34	1	1
ECT2L	1	67	1	33	1	1
ARID1B	3	65	1	33	1	1
AFDN	4	64	1	33	0.66245033	1
TNRC18	4	64	2	32	1	1
HOXA13	2	66	1	33	1	1
SFRP4	2	66	1	33	1	1
EGFR	3	65	1	33	1	1
HIP1	3	65	2	32	1	1
GRM3	3	65	0	34	0.54891089	1
AKAP9	6	62	2	32	0.71555228	1
TRRAP	6	62	1	33	0.41943776	1
CUX1	4	64	1	33	0.66245033	1
MET	4	64	0	34	0.29830583	1
POT1	1	67	0	34	1	1
SND1	2	66	1	33	1	1
SMO	2	66	2	32	0.5990319	1
TRIM24	3	65	0	34	0.54891089	1
KIAA1549	6	62	0	34	0.1747907	1
CNTNAP2	7	61	0	34	0.09206414	1
KMT2C	11	57	2	32	0.21031292	1
MNX1	3	65	2	32	1	1
ARHGEF10	1	67	0	34	1	1
PCM1	1	67	0	34	1	1
WRN	3	65	2	32	1	1
PREX2	3	65	0	34	0.54891089	1
NCOA2	6	62	0	34	0.1747907	1
NBN	2	66	0	34	0.55115512	1
PABPC1	4	64	0	34	0.29830583	1
UBR5	8	60	1	33	0.26552346	1
CSMD3	3	65	3	31	0.39750389	1
MYC	2	66	0	34	0.55115512	1
PLEC	12	56	1	33	0.05540431	1
NFIB	1	67	0	34	1	1
MLLT3	2	66	0	34	0.55115512	1
FANCG	1	67	0	34	1	1
WNK2	6	62	1	33	0.41943776	1
XPA	2	66	0	34	0.55115512	1
NR4A3	5	63	0	34	0.16635459	1
TNC	5	63	2	32	1	1
CNTRL	5	63	5	29	0.29467273	1
ABL1	2	66	0	34	0.55115512	1
NUP214	4	64	1	33	0.66245033	1
RXRA	1	67	0	34	1	1
MLLT10	4	64	0	34	0.29830583	1
ZEB1	4	64	0	34	0.29830583	1
KIF5B	2	66	0	34	0.55115512	1
RET	6	62	0	34	0.1747907	1
A1CF	1	67	0	34	1	1
PRF1	4	64	2	32	1	1
KAT6B	3	65	0	34	0.54891089	1
NFKB2	2	66	0	34	0.55115512	1
VTI1A	1	67	0	34	1	1
MUC6	3	65	0	34	0.54891089	1
NUP98	2	66	1	33	1	1
MYOD1	1	67	0	34	1	1
WT1	3	65	0	34	0.54891089	1
LMO2	2	66	0	34	0.55115512	1
DDB2	1	67	0	34	1	1
CLP1	1	67	0	34	1	1
PICALM	3	65	0	34	0.54891089	1
FAT3	10	58	4	30	0.7693772	1
ATM	4	64	1	33	0.66245033	1
KMT2A	5	63	3	31	1	1
FOXR1	1	67	0	34	1	1
ARHGEF12	2	66	0	34	0.55115512	1
CDKN1B	1	67	0	34	1	1
ETNK1	2	66	0	34	0.55115512	1
ARID2	2	66	2	32	0.5990319	1
COL2A1	3	65	2	32	1	1
KMT2D	6	62	1	33	0.41943776	1
PRPF40B	4	64	0	34	0.29830583	1
HOXC13	1	67	0	34	1	1
NACA	4	64	1	33	0.66245033	1
CHST11	3	65	0	34	0.54891089	1
ALDH2	2	66	0	34	0.55115512	1
SETD1B	4	64	0	34	0.29830583	1
CLIP1	4	64	0	34	0.29830583	1
NCOR2	3	65	4	30	0.21792029	1
POLE	4	64	0	34	0.29830583	1
ZMYM2	1	67	1	33	1	1
LATS2	1	67	0	34	1	1
FLT3	2	66	0	34	0.55115512	1
BRCA2	12	56	2	32	0.13339473	1
NBEA	5	63	2	32	1	1
RB1	2	66	3	31	0.33001504	1
ERCC5	3	65	0	34	0.54891089	1
ARHGAP5	1	67	0	34	1	1
BAZ1A	5	63	1	33	0.66071038	1
NIN	5	63	1	33	0.66071038	1
KTN1	2	66	0	34	0.55115512	1
DICER1	6	62	2	32	0.71555228	1
NUTM1	3	65	0	34	0.54891089	1
KNL1	5	63	0	34	0.16635459	1
MYO5A	6	62	0	34	0.1747907	1
TCF12	1	67	0	34	1	1
NTRK3	3	65	0	34	0.54891089	1
BLM	3	65	0	34	0.54891089	1
CHD2	2	66	1	33	1	1
AXIN1	3	65	0	34	0.54891089	1
TSC2	3	65	0	34	0.54891089	1
CREBBP	6	62	2	32	0.71555228	1
GRIN2A	3	65	0	34	0.54891089	1
CIITA	2	66	0	34	0.55115512	1
SNX29	2	66	0	34	0.55115512	1
ERCC4	4	64	0	34	0.29830583	1
MYH11	6	62	1	33	0.41943776	1
PRKCB	2	66	0	34	0.55115512	1
IL21R	2	66	0	34	0.55115512	1
CDH11	1	67	0	34	1	1
CBFA2T3	1	67	0	34	1	1
FANCA	3	65	2	32	1	1
POLR2A	2	66	0	34	0.55115512	1
NF1	4	64	1	33	0.66245033	1
TAF15	1	67	1	33	1	1
CDK12	6	62	1	33	0.41943776	1
IKZF3	1	67	1	33	1	1
RARA	2	66	1	33	1	1
STAT3	1	67	0	34	1	1
KAT7	1	67	0	34	1	1
COL1A1	2	66	2	32	0.5990319	1
HLF	1	67	1	33	1	1
PPM1D	2	66	0	34	0.55115512	1
CD79B	3	65	0	34	0.54891089	1
RNF213	12	56	4	30	0.56893232	1
ZNF521	4	64	0	34	0.29830583	1
SS18	1	67	0	34	1	1
FSTL3	2	66	0	34	0.55115512	1
MUC16	36	32	10	24	0.03442475	1
KEAP1	2	66	0	34	0.55115512	1
BRD4	4	64	0	34	0.29830583	1
TPM4	1	67	0	34	1	1
JAK3	2	66	0	34	0.55115512	1
CEP89	2	66	1	33	1	1
CEBPA	1	67	0	34	1	1
AKT2	2	66	0	34	0.55115512	1
CIC	2	66	1	33	1	1
ARHGAP35	4	64	2	32	1	1
BCL2L12	1	67	0	34	1	1
POLD1	2	66	1	33	1	1
ASXL1	4	64	0	34	0.29830583	1
SRC	1	67	0	34	1	1
TOP1	3	65	0	34	0.54891089	1
PLCG1	3	65	0	34	0.54891089	1
PTPRT	3	65	0	34	0.54891089	1
NFATC2	1	67	0	34	1	1
SALL4	4	64	1	33	0.66245033	1
OLIG2	1	67	0	34	1	1
CLTCL1	6	62	0	34	0.1747907	1
LZTR1	1	67	2	32	0.2570297	1
MAPK1	1	67	0	34	1	1
CHEK2	3	65	0	34	0.54891089	1
EWSR1	1	67	0	34	1	1
MRTFA	3	65	0	34	0.54891089	1
EP300	3	65	2	32	1	1
BCOR	1	67	0	34	1	1
USP9X	6	62	0	34	0.1747907	1
DDX3X	1	67	0	34	1	1
RBM10	2	66	1	33	1	1
SMC1A	2	66	1	33	1	1
MSN	1	67	0	34	1	1
IRS4	2	66	2	32	0.5990319	1
STAG2	3	65	2	32	1	1
ELF4	3	65	0	34	0.54891089	1
FLNA	3	65	3	31	0.39750389	1
PTEN	4	64	0	34	0.29830583	1
BCORL1	1	67	0	34	1	1
CTNNA1	3	65	0	34	0.54891089	1
OMD	1	67	0	34	1	1
SIX1	4	64	0	34	0.29830583	1
NCOR1	2	66	0	34	0.55115512	1
KDSR	1	67	0	34	1	1
PRKACA	2	66	0	34	0.55115512	1
GATA1	1	67	0	34	1	1
EPS15	1	67	0	34	1	1
ATP1A1	1	67	0	34	1	1
BCL11A	3	65	1	33	1	1
ACVR2A	2	66	0	34	0.55115512	1
CUL3	1	67	0	34	1	1
FOXL2	1	67	1	33	1	1
MECOM	1	67	1	33	1	1
MUC4	3	65	1	33	1	1
NSD2	2	66	0	34	0.55115512	1
APC	4	64	1	33	0.66245033	1
HLA-A	2	66	0	34	0.55115512	1
FOXO3	1	67	0	34	1	1
LATS1	1	67	1	33	1	1
HGF	3	65	1	33	1	1
ANK1	5	63	2	32	1	1
CCND1	2	66	0	34	0.55115512	1
KDM5A	2	66	1	33	1	1
NAB2	1	67	1	33	1	1
PRKD1	2	66	0	34	0.55115512	1
GOLGA5	1	67	1	33	1	1
RABEP1	2	66	0	34	0.55115512	1
FLCN	1	67	0	34	1	1
SPECC1	3	65	1	33	1	1
BCL3	1	67	1	33	1	1
SDC4	1	67	0	34	1	1
ATRX	3	65	0	34	0.54891089	1
PHF6	2	66	0	34	0.55115512	1
ATP2B3	4	64	0	34	0.29830583	1
KDM6A	1	67	2	32	0.2570297	1
PRDM2	2	66	1	33	1	1
RBM15	1	67	0	34	1	1
ABL2	3	65	0	34	0.54891089	1
ELK4	1	67	0	34	1	1
SLC45A3	1	67	1	33	1	1
FBLN2	1	67	0	34	1	1
TGFBR2	1	67	0	34	1	1
CTNNB1	1	67	0	34	1	1
POLQ	1	67	1	33	1	1
PIK3CB	1	67	0	34	1	1
GMPS	1	67	0	34	1	1
GOLPH3	1	67	0	34	1	1
IL6ST	1	67	0	34	1	1
PWWP2A	2	66	0	34	0.55115512	1
NPM1	1	67	0	34	1	1
FGFR4	1	67	0	34	1	1
MACC1	2	66	0	34	0.55115512	1
ELN	1	67	0	34	1	1
LYN	1	67	0	34	1	1
PLAG1	1	67	0	34	1	1
PAX5	1	67	0	34	1	1
FEN1	1	67	0	34	1	1
FADD	1	67	0	34	1	1
MAML2	1	67	0	34	1	1
SMARCD1	1	67	0	34	1	1
STAT6	1	67	1	33	1	1
FOXO1	1	67	0	34	1	1
HIF1A	1	67	0	34	1	1
BCL11B	1	67	1	33	1	1
BUB1B	2	66	0	34	0.55115512	1
FES	2	66	1	33	1	1
FUS	2	66	0	34	0.55115512	1
MLLT6	1	67	0	34	1	1
MALT1	1	67	0	34	1	1
VAV1	1	67	0	34	1	1
DNAJB1	2	66	1	33	1	1
DGCR8	1	67	0	34	1	1
NF2	3	65	0	34	0.54891089	1
MYH9	2	66	1	33	1	1
TFE3	2	66	0	34	0.55115512	1
AMER1	1	67	0	34	1	1
MED12	5	63	0	34	0.16635459	1
NONO	2	66	0	34	0.55115512	1
DCAF12L2	1	67	1	33	1	1
ERCC3	1	67	1	33	1	1
FHIT	1	67	0	34	1	1
RPN1	3	65	0	34	0.54891089	1
CDH10	2	66	0	34	0.55115512	1
PRDM16	1	67	0	34	1	1
PCBP1	1	67	1	33	1	1
RANBP2	2	66	0	34	0.55115512	1
VHL	1	67	0	34	1	1
TFG	1	67	0	34	1	1
ETV5	2	66	2	32	0.5990319	1
TP63	1	67	0	34	1	1
RAD17	1	67	0	34	1	1
FLT4	2	66	1	33	1	1
CCND3	1	67	0	34	1	1
EPHA7	4	64	0	34	0.29830583	1
FAM135B	2	66	2	32	0.5990319	1
CHD4	1	67	0	34	1	1
PTPRB	3	65	1	33	1	1
DCC	3	65	1	33	1	1
CALR	3	65	0	34	0.54891089	1
CASP9	2	66	0	34	0.55115512	1
ASXL2	1	67	1	33	1	1
AFF3	1	67	1	33	1	1
CD28	2	66	0	34	0.55115512	1
TET2	2	66	3	31	0.33001504	1
GOPC	1	67	0	34	1	1
EZH2	3	65	1	33	1	1
NTRK2	1	67	0	34	1	1
FANCC	1	67	1	33	1	1
TSC1	2	66	1	33	1	1
LRIG3	2	66	0	34	0.55115512	1
TRIP11	1	67	0	34	1	1
DDX5	2	66	0	34	0.55115512	1
CCNE1	1	67	1	33	1	1
MN1	1	67	1	33	1	1
ARAF	2	66	0	34	0.55115512	1
GPC3	1	67	1	33	1	1
FBXO11	1	67	1	33	1	1
FLI1	1	67	0	34	1	1
ZNF384	1	67	0	34	1	1
NKX2-1	2	66	0	34	0.55115512	1
EBF1	1	67	0	34	1	1
BCL10	1	67	0	34	1	1
SMAD3	1	67	0	34	1	1
RFWD3	1	67	0	34	1	1
SETBP1	2	66	1	33	1	1
HOOK3	1	67	0	34	1	1
RALGDS	1	67	0	34	1	1
SRSF2	1	67	1	33	1	1
BCR	1	67	0	34	1	1
DDIT3	1	67	0	34	1	1
CCNB1IP1	1	67	0	34	1	1
PALB2	2	66	0	34	0.55115512	1
BRCA1	2	66	2	32	0.5990319	1
MYD88	1	67	0	34	1	1
ITGAV	1	67	1	33	1	1
MLLT1	1	67	0	34	1	1
LEF1	1	67	0	34	1	1
MEN1	1	67	0	34	1	1
GLI1	1	67	0	34	1	1
PML	1	67	0	34	1	1
TPR	2	66	0	34	0.55115512	1
EML4	1	67	1	33	1	1
BARD1	1	67	0	34	1	1
NSD1	2	66	1	33	1	1
PMS2	1	67	0	34	1	1
GPC5	1	67	0	34	1	1
CPEB3	1	67	0	34	1	1
CTNND1	1	67	1	33	1	1
GPHN	1	67	0	34	1	1
PBRM1	2	66	1	33	1	1
SMAD4	1	67	0	34	1	1
ERC1	1	67	1	33	1	1
CDK6	1	67	0	34	1	1
PPFIBP1	1	67	0	34	1	1
MAP2K2	1	67	0	34	1	1
RUNX1T1	1	67	0	34	1	1
DROSHA	1	67	0	34	1	1
PTPN6	1	67	1	33	1	1
CRTC3	2	66	0	34	0.55115512	1
SS18L1	3	65	0	34	0.54891089	1
ZMYM3	1	67	1	33	1	1
HOXA9	1	67	0	34	1	1
HSP90AA1	2	66	0	34	0.55115512	1
NTHL1	1	67	0	34	1	1
WAS	1	67	0	34	1	1
KAT6A	1	67	1	33	1	1
BTK	1	67	0	34	1	1
CDX2	1	67	0	34	1	1
TRAF7	1	67	0	34	1	1
KDM5C	1	67	0	34	1	1
FGFR2	1	67	0	34	1	1
FOXA1	1	67	0	34	1	1
PPP2R1A	1	67	0	34	1	1
CNOT3	1	67	0	34	1	1
PTPRD	0	68	3	31	0.03485149	1
PDGFRA	0	68	1	33	0.33333333	1
ZNF429	0	68	1	33	0.33333333	1
CDKN2C	0	68	1	33	0.33333333	1
AFF1	0	68	1	33	0.33333333	1
ACVR1B	0	68	1	33	0.33333333	1
CBLB	0	68	1	33	0.33333333	1
USP8	0	68	3	31	0.03485149	1
FOXO4	0	68	2	32	0.10891089	1
SUZ12	0	68	2	32	0.10891089	1
NRG1	0	68	2	32	0.10891089	1
FAM47C	0	68	2	32	0.10891089	1
DDR2	0	68	1	33	0.33333333	1
WDCP	0	68	1	33	0.33333333	1
PAX7	0	68	1	33	0.33333333	1
JAK2	0	68	1	33	0.33333333	1
FANCE	0	68	1	33	0.33333333	1
NUMA1	0	68	2	32	0.10891089	1
EED	0	68	1	33	0.33333333	1
SIRPA	0	68	1	33	0.33333333	1
MLF1	0	68	1	33	0.33333333	1
EIF3E	0	68	1	33	0.33333333	1
PATZ1	0	68	2	32	0.10891089	1
NDRG1	0	68	1	33	0.33333333	1
CTCF	0	68	1	33	0.33333333	1
ZNF331	0	68	1	33	0.33333333	1
SMARCB1	0	68	1	33	0.33333333	1
ESR1	0	68	1	33	0.33333333	1
BRAF	0	68	1	33	0.33333333	1
TENT5C	0	68	1	33	0.33333333	1
ERCC2	0	68	1	33	0.33333333	1
IL7R	0	68	1	33	0.33333333	1
CXCR4	0	68	1	33	0.33333333	1
NCOA4	0	68	1	33	0.33333333	1
POLG	0	68	1	33	0.33333333	1
LMNA	0	68	1	33	0.33333333	1
TET1	0	68	2	32	0.10891089	1
RGS7	0	68	1	33	0.33333333	1
TMEM127	0	68	1	33	0.33333333	1
CREB3L1	0	68	1	33	0.33333333	1
LCP1	0	68	1	33	0.33333333	1
DNM2	0	68	1	33	0.33333333	1
TBL1XR1	0	68	1	33	0.33333333	1
FGFR3	0	68	1	33	0.33333333	1
RMI2	0	68	1	33	0.33333333	1
WIF1	0	68	1	33	0.33333333	1
CDH17	0	68	1	33	0.33333333	1
DDX10	0	68	1	33	0.33333333	1
BCL7A	0	68	1	33	0.33333333	1
FAS	0	68	1	33	0.33333333	1

## Sheet: S4 tDNA pvalue by variant
Variant_ID	Mutated_in_No	Not_Mutated_in_No	Mutated_in_Yes	Not_Mutated_in_Yes	P_value	FDR
chr3_49375481_49375481_Missense_Mutation	1	67	0	34	1	1
chr16_72957814_72957816_In_Frame_Del	2	66	1	33	1	1
chr17_59664827_59664827_Missense_Mutation	1	67	0	34	1	1
chr21_41471841_41471841_Missense_Mutation	1	67	0	34	1	1
chr8_144515803_144515803_Nonsense_Mutation	1	67	0	34	1	1
chr9_136519556_136519556_Missense_Mutation	2	66	0	34	0.5511551	1
chr10_8073826_8073866_Frame_Shift_Del	1	67	0	34	1	1
chr11_118901467_118901467_Missense_Mutation	1	67	0	34	1	1
chr19_10986948_10986949_Frame_Shift_Ins	1	67	0	34	1	1
chr21_34799437_34799438_Frame_Shift_Ins	1	67	0	34	1	1
chr3_89408078_89408078_Missense_Mutation	1	67	0	34	1	1
chr9_134048265_134048265_Missense_Mutation	1	67	0	34	1	1
chr17_12054991_12054992_Splice_Site	1	67	0	34	1	1
chr10_8069470_8069471_Splice_Site	2	66	0	34	0.5511551	1
chr16_67036663_67036664_In_Frame_Ins	1	67	0	34	1	1
chr4_152324309_152324309_Nonsense_Mutation	1	67	0	34	1	1
chr17_7673782_7673782_Missense_Mutation	1	67	0	34	1	1
chr2_211562064_211562064_Missense_Mutation	1	67	0	34	1	1
chr17_7674945_7674945_Nonsense_Mutation	2	66	0	34	0.5511551	1
chr3_32954161_32954161_Missense_Mutation	1	67	0	34	1	1
chr12_56098849_56098849_Missense_Mutation	1	67	0	34	1	1
chr12_114683074_114683075_Frame_Shift_Ins	1	67	0	34	1	1
chr16_68738307_68738307_Frame_Shift_Del	1	67	0	34	1	1
chr17_39723967_39723967_Missense_Mutation	1	67	0	34	1	1
chr2_45009030_45009030_Missense_Mutation	1	67	0	34	1	1
chr8_42329161_42329161_Missense_Mutation	1	67	0	34	1	1
chr14_104780214_104780214_Missense_Mutation	4	64	1	33	0.6624503	1
chr17_65557932_65557932_Missense_Mutation	1	67	0	34	1	1
chr19_10986497_10986497_Missense_Mutation	1	67	0	34	1	1
chr1_7745975_7745975_Missense_Mutation	1	67	0	34	1	1
chr1_11228865_11228865_Nonsense_Mutation	1	67	0	34	1	1
chr1_15872919_15872919_Missense_Mutation	1	67	0	34	1	1
chr1_15876582_15876582_Missense_Mutation	1	67	0	34	1	1
chr1_15929421_15929421_Missense_Mutation	1	67	0	34	1	1
chr1_15929497_15929497_Missense_Mutation	1	67	0	34	1	1
chr1_17053976_17053976_Missense_Mutation	1	67	0	34	1	1
chr1_17648603_17648603_Missense_Mutation	1	67	0	34	1	1
chr1_17696995_17696995_Missense_Mutation	1	67	0	34	1	1
chr1_26731502_26731502_Missense_Mutation	1	67	0	34	1	1
chr1_32274737_32274737_Missense_Mutation	1	67	0	34	1	1
chr1_36289350_36289350_Missense_Mutation	1	67	0	34	1	1
chr1_36471624_36471624_Missense_Mutation	1	67	0	34	1	1
chr1_36479492_36479492_Missense_Mutation	1	67	0	34	1	1
chr1_43346627_43346627_Missense_Mutation	1	67	0	34	1	1
chr1_45331440_45331440_Missense_Mutation	1	67	0	34	1	1
chr1_45331446_45331446_Missense_Mutation	1	67	0	34	1	1
chr1_47225645_47225645_Missense_Mutation	1	67	0	34	1	1
chr1_47269652_47269652_Missense_Mutation	1	67	0	34	1	1
chr1_47300151_47300151_Missense_Mutation	1	67	0	34	1	1
chr1_58782523_58782523_Missense_Mutation	1	67	0	34	1	1
chr1_58783007_58783007_Nonsense_Mutation	1	67	0	34	1	1
chr1_64841463_64841463_Missense_Mutation	1	67	0	34	1	1
chr1_64841548_64841548_Missense_Mutation	1	67	0	34	1	1
chr1_119953665_119953665_Missense_Mutation	1	67	0	34	1	1
chr1_119955145_119955145_Missense_Mutation	1	67	0	34	1	1
chr1_148966899_148966899_Missense_Mutation	1	67	0	34	1	1
chr1_148978317_148978317_Missense_Mutation	1	67	0	34	1	1
chr1_150823279_150823279_Missense_Mutation	1	67	0	34	1	1
chr1_154191215_154191215_Missense_Mutation	1	67	0	34	1	1
chr1_156768061_156768061_Missense_Mutation	1	67	0	34	1	1
chr1_156861001_156861001_Missense_Mutation	1	67	0	34	1	1
chr1_157586274_157586274_Missense_Mutation	1	67	0	34	1	1
chr1_157589285_157589285_Nonsense_Mutation	1	67	0	34	1	1
chr1_170664352_170664352_Missense_Mutation	1	67	0	34	1	1
chr1_170726323_170726323_Missense_Mutation	1	67	0	34	1	1
chr1_193135391_193135391_Nonsense_Mutation	1	67	0	34	1	1
chr1_197092008_197092008_Missense_Mutation	1	67	0	34	1	1
chr1_197096046_197096046_Missense_Mutation	1	67	0	34	1	1
chr1_197101584_197101584_Missense_Mutation	1	67	0	34	1	1
chr1_197103295_197103295_Missense_Mutation	1	67	0	34	1	1
chr1_197103301_197103301_Missense_Mutation	1	67	0	34	1	1
chr1_197103751_197103751_Missense_Mutation	1	67	0	34	1	1
chr1_198729153_198729153_Missense_Mutation	1	67	0	34	1	1
chr1_198734382_198734382_Missense_Mutation	1	67	0	34	1	1
chr1_198756029_198756029_Missense_Mutation	1	67	0	34	1	1
chr1_202012166_202012166_Missense_Mutation	1	67	0	34	1	1
chr1_204538209_204538209_Missense_Mutation	1	67	0	34	1	1
chr2_15942504_15942504_Missense_Mutation	1	67	0	34	1	1
chr2_15945621_15945621_Missense_Mutation	1	67	0	34	1	1
chr2_24697697_24697697_Missense_Mutation	1	67	0	34	1	1
chr2_24707375_24707375_Missense_Mutation	1	67	0	34	1	1
chr2_25241660_25241660_Missense_Mutation	1	67	0	34	1	1
chr2_29193236_29193236_Missense_Mutation	1	67	0	34	1	1
chr2_29209867_29209867_Missense_Mutation	1	67	0	34	1	1
chr2_32377626_32377626_Missense_Mutation	1	67	0	34	1	1
chr2_32415033_32415033_Nonsense_Mutation	1	67	0	34	1	1
chr2_32415447_32415447_Missense_Mutation	1	67	0	34	1	1
chr2_32467986_32467986_Missense_Mutation	1	67	0	34	1	1
chr2_32468456_32468456_Missense_Mutation	1	67	0	34	1	1
chr2_32469468_32469468_Nonsense_Mutation	1	67	0	34	1	1
chr2_36849562_36849562_Missense_Mutation	1	67	0	34	1	1
chr2_46346958_46346958_Missense_Mutation	1	67	0	34	1	1
chr2_47410293_47410293_Missense_Mutation	1	67	0	34	1	1
chr2_47475210_47475210_Missense_Mutation	1	67	0	34	1	1
chr2_47798925_47798925_Missense_Mutation	1	67	0	34	1	1
chr2_47800094_47800094_Missense_Mutation	1	67	0	34	1	1
chr2_47803674_47803674_Missense_Mutation	1	67	0	34	1	1
chr2_60894515_60894515_Missense_Mutation	1	67	0	34	1	1
chr2_60920082_60920082_Missense_Mutation	1	67	0	34	1	1
chr2_61488187_61488187_Missense_Mutation	1	67	0	34	1	1
chr2_74369420_74369420_Missense_Mutation	1	67	0	34	1	1
chr2_74371089_74371089_Missense_Mutation	1	67	0	34	1	1
chr2_80589325_80589325_Missense_Mutation	1	67	0	34	1	1
chr2_113241553_113241553_Missense_Mutation	1	67	0	34	1	1
chr2_140442623_140442623_Missense_Mutation	1	67	0	34	1	1
chr2_140444369_140444369_Missense_Mutation	1	67	0	34	1	1
chr2_140536620_140536620_Missense_Mutation	1	67	0	34	1	1
chr2_140841032_140841032_Missense_Mutation	1	67	0	34	1	1
chr2_157774150_157774150_Missense_Mutation	1	67	0	34	1	1
chr2_176108005_176108005_Missense_Mutation	1	67	0	34	1	1
chr2_189011706_189011706_Missense_Mutation	1	67	0	34	1	1
chr2_189863860_189863860_Missense_Mutation	1	67	0	34	1	1
chr2_197400362_197400362_Missense_Mutation	1	67	0	34	1	1
chr2_197400415_197400415_Missense_Mutation	1	67	0	34	1	1
chr2_208243526_208243526_Missense_Mutation	1	67	0	34	1	1
chr2_215346823_215346823_Missense_Mutation	1	67	0	34	1	1
chr2_218985045_218985045_Missense_Mutation	1	67	0	34	1	1
chr3_9025265_9025265_Missense_Mutation	1	67	0	34	1	1
chr3_9047466_9047466_Nonsense_Mutation	1	67	0	34	1	1
chr3_10087134_10087134_Missense_Mutation	1	67	0	34	1	1
chr3_10098771_10098771_Nonsense_Mutation	1	67	0	34	1	1
chr3_12406028_12406028_Missense_Mutation	1	67	0	34	1	1
chr3_12618703_12618703_Missense_Mutation	1	67	0	34	1	1
chr3_14156418_14156418_Missense_Mutation	1	67	0	34	1	1
chr3_47121061_47121061_Missense_Mutation	1	67	0	34	1	1
chr3_52407288_52407288_Missense_Mutation	1	67	0	34	1	1
chr3_53718349_53718349_Missense_Mutation	1	67	0	34	1	1
chr3_89399318_89399318_Missense_Mutation	1	67	0	34	1	1
chr3_136542133_136542133_Nonsense_Mutation	1	67	0	34	1	1
chr3_142505197_142505197_Missense_Mutation	1	67	0	34	1	1
chr3_142542696_142542696_Missense_Mutation	1	67	0	34	1	1
chr3_142558628_142558628_Missense_Mutation	1	67	0	34	1	1
chr3_142562510_142562510_Missense_Mutation	1	67	0	34	1	1
chr3_179234297_179234297_Missense_Mutation	8	60	1	33	0.2655235	1
chr3_185443524_185443524_Missense_Mutation	1	67	0	34	1	1
chr3_185480465_185480465_Missense_Mutation	1	67	0	34	1	1
chr3_186784675_186784675_Missense_Mutation	1	67	0	34	1	1
chr3_188872676_188872676_Missense_Mutation	1	67	0	34	1	1
chr3_196069481_196069481_Missense_Mutation	1	67	0	34	1	1
chr4_25662596_25662596_Missense_Mutation	1	67	0	34	1	1
chr4_25676139_25676139_Missense_Mutation	1	67	0	34	1	1
chr4_40120276_40120276_Missense_Mutation	1	67	0	34	1	1
chr4_53391063_53391063_Missense_Mutation	1	67	0	34	1	1
chr4_54723658_54723658_Missense_Mutation	1	67	0	34	1	1
chr4_55089713_55089713_Missense_Mutation	1	67	0	34	1	1
chr4_55098171_55098171_Missense_Mutation	1	67	0	34	1	1
chr4_55115283_55115283_Missense_Mutation	1	67	0	34	1	1
chr4_86701375_86701375_Missense_Mutation	1	67	0	34	1	1
chr4_86805321_86805321_Missense_Mutation	1	67	0	34	1	1
chr4_98392033_98392033_Missense_Mutation	1	67	0	34	1	1
chr4_125316676_125316676_Missense_Mutation	1	67	0	34	1	1
chr4_125317853_125317853_Missense_Mutation	1	67	0	34	1	1
chr4_125416523_125416523_Missense_Mutation	1	67	0	34	1	1
chr4_125468645_125468645_Missense_Mutation	1	67	0	34	1	1
chr4_125477306_125477306_Missense_Mutation	1	67	0	34	1	1
chr4_186619990_186619990_Missense_Mutation	1	67	0	34	1	1
chr4_186663456_186663456_Missense_Mutation	1	67	0	34	1	1
chr5_1294965_1294965_Missense_Mutation	1	67	0	34	1	1
chr5_11236695_11236695_Missense_Mutation	1	67	0	34	1	1
chr5_11346485_11346485_Missense_Mutation	1	67	0	34	1	1
chr5_38496493_38496493_Missense_Mutation	1	67	0	34	1	1
chr5_56864839_56864839_Missense_Mutation	1	67	0	34	1	1
chr5_56882060_56882060_Missense_Mutation	1	67	0	34	1	1
chr5_68295309_68295309_Missense_Mutation	1	67	0	34	1	1
chr5_131954301_131954301_Missense_Mutation	1	67	0	34	1	1
chr5_131959595_131959595_Missense_Mutation	1	67	0	34	1	1
chr5_132892354_132892354_Missense_Mutation	1	67	0	34	1	1
chr5_142770825_142770825_Missense_Mutation	1	67	0	34	1	1
chr5_150068238_150068238_Missense_Mutation	1	67	0	34	1	1
chr5_150130558_150130558_Missense_Mutation	1	67	0	34	1	1
chr6_18258325_18258325_Nonsense_Mutation	1	67	0	34	1	1
chr6_33319616_33319616_Missense_Mutation	1	67	0	34	1	1
chr6_44265019_44265019_Missense_Mutation	1	67	0	34	1	1
chr6_55760507_55760507_Missense_Mutation	1	67	0	34	1	1
chr6_55794387_55794387_Missense_Mutation	1	67	0	34	1	1
chr6_106106940_106106940_Missense_Mutation	1	67	0	34	1	1
chr6_117344139_117344139_Missense_Mutation	1	67	0	34	1	1
chr6_117365198_117365198_Missense_Mutation	1	67	0	34	1	1
chr6_117414546_117414546_Splice_Site	1	67	0	34	1	1
chr6_127973026_127973026_Missense_Mutation	1	67	0	34	1	1
chr6_136276231_136276231_Nonsense_Mutation	1	67	0	34	1	1
chr6_137880206_137880206_Missense_Mutation	1	67	0	34	1	1
chr6_138846630_138846630_Missense_Mutation	1	67	0	34	1	1
chr6_157201274_157201274_Missense_Mutation	1	67	0	34	1	1
chr6_167917215_167917215_Nonsense_Mutation	1	67	0	34	1	1
chr6_167951788_167951788_Missense_Mutation	1	67	0	34	1	1
chr7_5315001_5315001_Missense_Mutation	1	67	0	34	1	1
chr7_5345667_5345667_Missense_Mutation	1	67	0	34	1	1
chr7_5374469_5374469_Missense_Mutation	1	67	0	34	1	1
chr7_27199189_27199189_Missense_Mutation	1	67	0	34	1	1
chr7_27199608_27199608_Nonsense_Mutation	1	67	0	34	1	1
chr7_37916156_37916156_Missense_Mutation	1	67	0	34	1	1
chr7_37916172_37916172_Missense_Mutation	1	67	0	34	1	1
chr7_55143416_55143416_Missense_Mutation	1	67	0	34	1	1
chr7_55146618_55146618_Missense_Mutation	1	67	0	34	1	1
chr7_55171185_55171185_Missense_Mutation	1	67	0	34	1	1
chr7_75556047_75556047_Missense_Mutation	1	67	0	34	1	1
chr7_75738862_75738862_Missense_Mutation	1	67	0	34	1	1
chr7_86786339_86786339_Missense_Mutation	1	67	0	34	1	1
chr7_92002905_92002905_Missense_Mutation	1	67	0	34	1	1
chr7_92012460_92012460_Missense_Mutation	1	67	0	34	1	1
chr7_92080060_92080060_Missense_Mutation	1	67	0	34	1	1
chr7_92101028_92101028_Missense_Mutation	1	67	0	34	1	1
chr7_98985031_98985031_Missense_Mutation	1	67	0	34	1	1
chr7_98988842_98988842_Missense_Mutation	1	67	0	34	1	1
chr7_102273448_102273448_Missense_Mutation	1	67	0	34	1	1
chr7_116700053_116700053_Missense_Mutation	1	67	0	34	1	1
chr7_116758493_116758493_Missense_Mutation	1	67	0	34	1	1
chr7_124863603_124863603_Missense_Mutation	1	67	0	34	1	1
chr7_128091992_128091992_Splice_Site	1	67	0	34	1	1
chr7_128092005_128092005_Missense_Mutation	1	67	0	34	1	1
chr7_129208809_129208809_Nonsense_Mutation	1	67	0	34	1	1
chr7_129210371_129210371_Missense_Mutation	1	67	0	34	1	1
chr7_138515237_138515237_Missense_Mutation	1	67	0	34	1	1
chr7_138903611_138903611_Missense_Mutation	1	67	0	34	1	1
chr7_138917959_138917959_Missense_Mutation	1	67	0	34	1	1
chr7_146116896_146116896_Missense_Mutation	1	67	0	34	1	1
chr7_147121116_147121116_Missense_Mutation	1	67	0	34	1	1
chr7_152183055_152183055_Missense_Mutation	1	67	0	34	1	1
chr7_152185580_152185580_Nonsense_Mutation	1	67	0	34	1	1
chr7_152199302_152199302_Missense_Mutation	1	67	0	34	1	1
chr7_152252039_152252039_Missense_Mutation	1	67	0	34	1	1
chr7_156994139_156994139_Missense_Mutation	1	67	0	34	1	1
chr8_1896397_1896397_Missense_Mutation	1	67	0	34	1	1
chr8_17962038_17962038_Nonsense_Mutation	1	67	0	34	1	1
chr8_31064940_31064940_Missense_Mutation	1	67	0	34	1	1
chr8_31157438_31157438_Missense_Mutation	1	67	0	34	1	1
chr8_68217692_68217692_Missense_Mutation	1	67	0	34	1	1
chr8_70128974_70128974_Missense_Mutation	1	67	0	34	1	1
chr8_70156406_70156406_Missense_Mutation	1	67	0	34	1	1
chr8_70213927_70213927_Missense_Mutation	1	67	0	34	1	1
chr8_89955390_89955390_Missense_Mutation	1	67	0	34	1	1
chr8_100712433_100712433_Missense_Mutation	1	67	0	34	1	1
chr8_100717825_100717825_Missense_Mutation	1	67	0	34	1	1
chr8_102285676_102285676_Missense_Mutation	1	67	0	34	1	1
chr8_102346243_102346243_Missense_Mutation	1	67	0	34	1	1
chr8_112311102_112311102_Missense_Mutation	1	67	0	34	1	1
chr8_127738367_127738367_Missense_Mutation	1	67	0	34	1	1
chr8_127740746_127740746_Missense_Mutation	1	67	0	34	1	1
chr8_143918133_143918133_Missense_Mutation	1	67	0	34	1	1
chr8_143918696_143918696_Missense_Mutation	1	67	0	34	1	1
chr8_143920466_143920466_Missense_Mutation	1	67	0	34	1	1
chr8_143923626_143923626_Missense_Mutation	1	67	0	34	1	1
chr8_143925189_143925189_Missense_Mutation	1	67	0	34	1	1
chr8_143927562_143927562_Missense_Mutation	1	67	0	34	1	1
chr8_144511959_144511959_Missense_Mutation	1	67	0	34	1	1
chr8_144514307_144514307_Missense_Mutation	1	67	0	34	1	1
chr9_14398546_14398546_Nonsense_Mutation	1	67	0	34	1	1
chr9_20360801_20360801_Missense_Mutation	1	67	0	34	1	1
chr9_20365741_20365741_Nonsense_Mutation	1	67	0	34	1	1
chr9_35075633_35075633_Missense_Mutation	1	67	0	34	1	1
chr9_93256376_93256376_Missense_Mutation	1	67	0	34	1	1
chr9_93268721_93268721_Missense_Mutation	1	67	0	34	1	1
chr9_93306790_93306790_Missense_Mutation	1	67	0	34	1	1
chr9_97697235_97697235_Missense_Mutation	1	67	0	34	1	1
chr9_99847522_99847522_Missense_Mutation	1	67	0	34	1	1
chr9_99863802_99863802_Missense_Mutation	1	67	0	34	1	1
chr9_115063949_115063949_Missense_Mutation	1	67	0	34	1	1
chr9_121096456_121096456_Missense_Mutation	1	67	0	34	1	1
chr9_121144032_121144032_Missense_Mutation	1	67	0	34	1	1
chr9_121166119_121166119_Missense_Mutation	1	67	0	34	1	1
chr9_130885466_130885466_Missense_Mutation	1	67	0	34	1	1
chr9_131129303_131129303_Missense_Mutation	1	67	0	34	1	1
chr9_131163011_131163011_Missense_Mutation	1	67	0	34	1	1
chr9_131198926_131198926_Missense_Mutation	1	67	0	34	1	1
chr9_134401700_134401700_Missense_Mutation	1	67	0	34	1	1
chr9_136523959_136523959_Missense_Mutation	1	67	0	34	1	1
chr10_21614841_21614841_Missense_Mutation	1	67	0	34	1	1
chr10_21713897_21713897_Missense_Mutation	1	67	0	34	1	1
chr10_21713912_21713912_Missense_Mutation	1	67	0	34	1	1
chr10_31461213_31461213_Missense_Mutation	1	67	0	34	1	1
chr10_31520773_31520773_Nonsense_Mutation	1	67	0	34	1	1
chr10_31521165_31521165_Missense_Mutation	1	67	0	34	1	1
chr10_32028545_32028545_Missense_Mutation	1	67	0	34	1	1
chr10_43114657_43114657_Missense_Mutation	1	67	0	34	1	1
chr10_50811055_50811055_Missense_Mutation	1	67	0	34	1	1
chr10_70598742_70598742_Missense_Mutation	2	66	0	34	0.5511551	1
chr10_70598894_70598894_Missense_Mutation	1	67	0	34	1	1
chr10_74975848_74975848_Missense_Mutation	1	67	0	34	1	1
chr10_102401820_102401820_Missense_Mutation	1	67	0	34	1	1
chr10_112538304_112538304_Missense_Mutation	1	67	0	34	1	1
chr11_1025195_1025195_Missense_Mutation	1	67	0	34	1	1
chr11_3712595_3712595_Missense_Mutation	1	67	0	34	1	1
chr11_17720972_17720972_Missense_Mutation	1	67	0	34	1	1
chr11_32417627_32417627_Missense_Mutation	1	67	0	34	1	1
chr11_33859385_33859385_Nonsense_Mutation	1	67	0	34	1	1
chr11_47216381_47216381_Missense_Mutation	1	67	0	34	1	1
chr11_57659562_57659562_Missense_Mutation	1	67	0	34	1	1
chr11_86001073_86001073_Missense_Mutation	1	67	0	34	1	1
chr11_92354369_92354369_Missense_Mutation	1	67	0	34	1	1
chr11_92857254_92857254_Missense_Mutation	1	67	0	34	1	1
chr11_92866871_92866871_Missense_Mutation	1	67	0	34	1	1
chr11_108326127_108326127_Missense_Mutation	1	67	0	34	1	1
chr11_118498071_118498071_Missense_Mutation	1	67	0	34	1	1
chr11_118505685_118505685_Missense_Mutation	1	67	0	34	1	1
chr11_118898912_118898912_Missense_Mutation	1	67	0	34	1	1
chr11_118902721_118902721_Missense_Mutation	1	67	0	34	1	1
chr11_118907502_118907502_Missense_Mutation	1	67	0	34	1	1
chr11_118980695_118980695_Missense_Mutation	1	67	0	34	1	1
chr11_120479979_120479979_Missense_Mutation	1	67	0	34	1	1
chr12_12717897_12717897_Missense_Mutation	1	67	0	34	1	1
chr12_22643997_22643997_Missense_Mutation	1	67	0	34	1	1
chr12_22673563_22673563_Missense_Mutation	1	67	0	34	1	1
chr12_45850835_45850835_Missense_Mutation	1	67	0	34	1	1
chr12_47979515_47979515_Missense_Mutation	1	67	0	34	1	1
chr12_47992885_47992885_Missense_Mutation	1	67	0	34	1	1
chr12_49030766_49030766_Missense_Mutation	1	67	0	34	1	1
chr12_49030950_49030950_Missense_Mutation	1	67	0	34	1	1
chr12_49032788_49032788_Missense_Mutation	1	67	0	34	1	1
chr12_49634375_49634375_Missense_Mutation	1	67	0	34	1	1
chr12_53939207_53939207_Missense_Mutation	1	67	0	34	1	1
chr12_56101882_56101882_Nonsense_Mutation	1	67	0	34	1	1
chr12_56715895_56715895_Missense_Mutation	1	67	0	34	1	1
chr12_104601910_104601910_Missense_Mutation	1	67	0	34	1	1
chr12_104757713_104757713_Missense_Mutation	1	67	0	34	1	1
chr12_104757720_104757720_Missense_Mutation	1	67	0	34	1	1
chr12_111799997_111799997_Missense_Mutation	1	67	0	34	1	1
chr12_114671927_114671927_Missense_Mutation	1	67	0	34	1	1
chr12_114683134_114683134_Missense_Mutation	1	67	0	34	1	1
chr12_121822796_121822796_Missense_Mutation	1	67	0	34	1	1
chr12_122328316_122328316_Missense_Mutation	1	67	0	34	1	1
chr12_122377895_122377895_Missense_Mutation	1	67	0	34	1	1
chr12_122377921_122377921_Missense_Mutation	1	67	0	34	1	1
chr12_124400636_124400636_Nonsense_Mutation	1	67	0	34	1	1
chr12_124422507_124422507_Missense_Mutation	1	67	0	34	1	1
chr12_132635963_132635963_Missense_Mutation	1	67	0	34	1	1
chr12_132642923_132642923_Missense_Mutation	1	67	0	34	1	1
chr13_20002968_20002968_Missense_Mutation	1	67	0	34	1	1
chr13_20979732_20979732_Missense_Mutation	1	67	0	34	1	1
chr13_28024940_28024940_Missense_Mutation	1	67	0	34	1	1
chr13_32319277_32319277_Missense_Mutation	1	67	0	34	1	1
chr13_32339034_32339034_Missense_Mutation	1	67	0	34	1	1
chr13_32339598_32339598_Missense_Mutation	1	67	0	34	1	1
chr13_32339803_32339803_Missense_Mutation	1	67	0	34	1	1
chr13_32339831_32339831_Missense_Mutation	1	67	0	34	1	1
chr13_32355032_32355032_Missense_Mutation	1	67	0	34	1	1
chr13_35109386_35109386_Missense_Mutation	1	67	0	34	1	1
chr13_35232492_35232492_Missense_Mutation	1	67	0	34	1	1
chr13_35667440_35667440_Missense_Mutation	1	67	0	34	1	1
chr13_35668495_35668495_Missense_Mutation	1	67	0	34	1	1
chr13_48362877_48362877_Missense_Mutation	1	67	0	34	1	1
chr13_102853816_102853816_Missense_Mutation	1	67	0	34	1	1
chr13_102873326_102873326_Missense_Mutation	1	67	0	34	1	1
chr14_32093448_32093448_Missense_Mutation	1	67	0	34	1	1
chr14_34783769_34783769_Missense_Mutation	1	67	0	34	1	1
chr14_34792866_34792866_Missense_Mutation	1	67	0	34	1	1
chr14_50757484_50757484_Missense_Mutation	1	67	0	34	1	1
chr14_50778804_50778804_Missense_Mutation	1	67	0	34	1	1
chr14_55627976_55627976_Missense_Mutation	1	67	0	34	1	1
chr14_95091216_95091216_Missense_Mutation	1	67	0	34	1	1
chr14_95096266_95096266_Missense_Mutation	1	67	0	34	1	1
chr14_95103641_95103641_Nonsense_Mutation	1	67	0	34	1	1
chr14_95112234_95112234_Missense_Mutation	1	67	0	34	1	1
chr14_104775666_104775666_Missense_Mutation	1	67	0	34	1	1
chr15_34354646_34354646_Missense_Mutation	1	67	0	34	1	1
chr15_40621375_40621375_Missense_Mutation	1	67	0	34	1	1
chr15_40622211_40622211_Missense_Mutation	1	67	0	34	1	1
chr15_40651502_40651502_Missense_Mutation	1	67	0	34	1	1
chr15_40659362_40659362_Missense_Mutation	1	67	0	34	1	1
chr15_52313721_52313721_Missense_Mutation	1	67	0	34	1	1
chr15_52372231_52372231_Nonsense_Mutation	1	67	0	34	1	1
chr15_52405352_52405352_Missense_Mutation	1	67	0	34	1	1
chr15_52407296_52407296_Missense_Mutation	1	67	0	34	1	1
chr15_52408107_52408107_Missense_Mutation	1	67	0	34	1	1
chr15_57197785_57197785_Missense_Mutation	1	67	0	34	1	1
chr15_88032923_88032923_Missense_Mutation	1	67	0	34	1	1
chr15_90760172_90760172_Missense_Mutation	1	67	0	34	1	1
chr15_90760268_90760268_Missense_Mutation	1	67	0	34	1	1
chr15_92997386_92997386_Missense_Mutation	1	67	0	34	1	1
chr16_304325_304325_Missense_Mutation	1	67	0	34	1	1
chr16_2086280_2086280_Missense_Mutation	1	67	0	34	1	1
chr16_3728064_3728064_Nonsense_Mutation	1	67	0	34	1	1
chr16_3782821_3782821_Missense_Mutation	1	67	0	34	1	1
chr16_9764783_9764783_Missense_Mutation	1	67	0	34	1	1
chr16_10915595_10915595_Missense_Mutation	1	67	0	34	1	1
chr16_12027396_12027396_Missense_Mutation	1	67	0	34	1	1
chr16_13935504_13935504_Missense_Mutation	1	67	0	34	1	1
chr16_13948276_13948276_Missense_Mutation	1	67	0	34	1	1
chr16_15719622_15719622_Missense_Mutation	1	67	0	34	1	1
chr16_15720214_15720214_Missense_Mutation	1	67	0	34	1	1
chr16_15776143_15776143_Missense_Mutation	1	67	0	34	1	1
chr16_24174560_24174560_Missense_Mutation	1	67	0	34	1	1
chr16_27443080_27443080_Missense_Mutation	1	67	0	34	1	1
chr16_64998665_64998665_Missense_Mutation	1	67	0	34	1	1
chr16_68738326_68738326_Missense_Mutation	1	67	0	34	1	1
chr16_88877034_88877034_Missense_Mutation	1	67	0	34	1	1
chr16_89810775_89810775_Missense_Mutation	1	67	0	34	1	1
chr17_7502035_7502035_Missense_Mutation	1	67	0	34	1	1
chr17_7503756_7503756_Missense_Mutation	1	67	0	34	1	1
chr17_7673705_7673705_Missense_Mutation	1	67	0	34	1	1
chr17_31232117_31232117_Missense_Mutation	1	67	0	34	1	1
chr17_31334921_31334921_Missense_Mutation	1	67	0	34	1	1
chr17_35820375_35820375_Missense_Mutation	1	67	0	34	1	1
chr17_39519993_39519993_Missense_Mutation	1	67	0	34	1	1
chr17_39717454_39717454_Missense_Mutation	1	67	0	34	1	1
chr17_39777720_39777720_Missense_Mutation	1	67	0	34	1	1
chr17_40352435_40352435_Missense_Mutation	1	67	0	34	1	1
chr17_40354452_40354452_Nonsense_Mutation	1	67	0	34	1	1
chr17_42333750_42333750_Missense_Mutation	1	67	0	34	1	1
chr17_49798431_49798431_Missense_Mutation	1	67	0	34	1	1
chr17_50194440_50194440_Missense_Mutation	1	67	0	34	1	1
chr17_55320799_55320799_Nonsense_Mutation	1	67	0	34	1	1
chr17_59683156_59683156_Missense_Mutation	1	67	0	34	1	1
chr17_60623555_60623555_Missense_Mutation	1	67	0	34	1	1
chr17_60623571_60623571_Missense_Mutation	1	67	0	34	1	1
chr17_63929884_63929884_Missense_Mutation	1	67	0	34	1	1
chr17_63931367_63931367_Missense_Mutation	1	67	0	34	1	1
chr17_80346841_80346841_Missense_Mutation	1	67	0	34	1	1
chr17_80347344_80347344_Missense_Mutation	1	67	0	34	1	1
chr17_80381639_80381639_Missense_Mutation	1	67	0	34	1	1
chr17_80393440_80393440_Missense_Mutation	1	67	0	34	1	1
chr17_80393441_80393441_Missense_Mutation	1	67	0	34	1	1
chr18_25226622_25226622_Missense_Mutation	1	67	0	34	1	1
chr18_25226792_25226792_Missense_Mutation	1	67	0	34	1	1
chr18_25350939_25350939_Missense_Mutation	1	67	0	34	1	1
chr18_26078122_26078122_Missense_Mutation	1	67	0	34	1	1
chr19_681454_681454_Missense_Mutation	1	67	0	34	1	1
chr19_8949996_8949996_Missense_Mutation	1	67	0	34	1	1
chr19_8950741_8950741_Missense_Mutation	1	67	0	34	1	1
chr19_8953848_8953848_Missense_Mutation	1	67	0	34	1	1
chr19_8955289_8955289_Nonsense_Mutation	1	67	0	34	1	1
chr19_8955372_8955372_Missense_Mutation	1	67	0	34	1	1
chr19_8960330_8960330_Missense_Mutation	1	67	0	34	1	1
chr19_8965665_8965665_Missense_Mutation	1	67	0	34	1	1
chr19_8976902_8976902_Missense_Mutation	1	67	0	34	1	1
chr19_10486713_10486713_Missense_Mutation	1	67	0	34	1	1
chr19_10499820_10499820_Missense_Mutation	1	67	0	34	1	1
chr19_10996304_10996304_Missense_Mutation	1	67	0	34	1	1
chr19_11033489_11033489_Missense_Mutation	1	67	0	34	1	1
chr19_15255319_15255319_Missense_Mutation	1	67	0	34	1	1
chr19_16076612_16076612_Missense_Mutation	1	67	0	34	1	1
chr19_17831372_17831372_Missense_Mutation	1	67	0	34	1	1
chr19_17834942_17834942_Missense_Mutation	1	67	0	34	1	1
chr19_32918281_32918281_Missense_Mutation	1	67	0	34	1	1
chr19_33302332_33302332_Missense_Mutation	1	67	0	34	1	1
chr19_40255261_40255261_Missense_Mutation	1	67	0	34	1	1
chr19_42292975_42292975_Missense_Mutation	1	67	0	34	1	1
chr19_46920923_46920923_Missense_Mutation	1	67	0	34	1	1
chr19_49667098_49667098_Missense_Mutation	1	67	0	34	1	1
chr19_50414858_50414858_Missense_Mutation	1	67	0	34	1	1
chr20_32433430_32433430_Missense_Mutation	1	67	0	34	1	1
chr20_32437309_32437309_Missense_Mutation	1	67	0	34	1	1
chr20_37402785_37402785_Missense_Mutation	1	67	0	34	1	1
chr20_41097247_41097247_Missense_Mutation	1	67	0	34	1	1
chr20_41165319_41165319_Missense_Mutation	1	67	0	34	1	1
chr20_41169163_41169163_Missense_Mutation	1	67	0	34	1	1
chr20_42885904_42885904_Missense_Mutation	1	67	0	34	1	1
chr20_51474127_51474127_Missense_Mutation	1	67	0	34	1	1
chr20_51790319_51790319_Missense_Mutation	1	67	0	34	1	1
chr20_51791969_51791969_Missense_Mutation	1	67	0	34	1	1
chr21_33027572_33027572_Missense_Mutation	1	67	0	34	1	1
chr22_19180762_19180762_Missense_Mutation	1	67	0	34	1	1
chr22_19210387_19210387_Missense_Mutation	1	67	0	34	1	1
chr22_19222757_19222757_Missense_Mutation	1	67	0	34	1	1
chr22_19253963_19253963_Missense_Mutation	1	67	0	34	1	1
chr22_20991687_20991687_Missense_Mutation	1	67	0	34	1	1
chr22_21788330_21788330_Missense_Mutation	1	67	0	34	1	1
chr22_28725030_28725030_Missense_Mutation	1	67	0	34	1	1
chr22_28725050_28725050_Missense_Mutation	1	67	0	34	1	1
chr22_29291576_29291576_Missense_Mutation	1	67	0	34	1	1
chr22_40419305_40419305_Missense_Mutation	1	67	0	34	1	1
chr22_41157216_41157216_Missense_Mutation	1	67	0	34	1	1
chr22_41173690_41173690_Missense_Mutation	1	67	0	34	1	1
chrX_40074828_40074828_Missense_Mutation	1	67	0	34	1	1
chrX_41165939_41165939_Missense_Mutation	1	67	0	34	1	1
chrX_41168056_41168056_Missense_Mutation	1	67	0	34	1	1
chrX_41339074_41339074_Missense_Mutation	1	67	0	34	1	1
chrX_47176575_47176575_Missense_Mutation	1	67	0	34	1	1
chrX_47186344_47186344_Missense_Mutation	1	67	0	34	1	1
chrX_53405117_53405117_Missense_Mutation	1	67	0	34	1	1
chrX_65733260_65733260_Missense_Mutation	1	67	0	34	1	1
chrX_108733025_108733025_Missense_Mutation	1	67	0	34	1	1
chrX_124063939_124063939_Missense_Mutation	1	67	0	34	1	1
chrX_130074617_130074617_Missense_Mutation	1	67	0	34	1	1
chrX_154351627_154351627_Missense_Mutation	1	67	0	34	1	1
chr17_7673726_7673766_Frame_Shift_Del	1	67	0	34	1	1
chr2_140868259_140868259_Missense_Mutation	2	66	0	34	0.5511551	1
chr10_87933220_87933220_Missense_Mutation	1	67	0	34	1	1
chrX_130013481_130013481_Missense_Mutation	1	67	0	34	1	1
chr2_29239807_29239807_Missense_Mutation	1	67	0	34	1	1
chr5_138925357_138925357_Missense_Mutation	1	67	0	34	1	1
chr8_144517775_144517775_Missense_Mutation	1	67	0	34	1	1
chr9_92417362_92417362_Missense_Mutation	1	67	0	34	1	1
chr9_136505644_136505644_Missense_Mutation	1	67	0	34	1	1
chr11_92352624_92352624_Missense_Mutation	1	67	0	34	1	1
chr12_111792699_111792699_Nonsense_Mutation	1	67	0	34	1	1
chr14_60649136_60649136_Nonsense_Mutation	1	67	0	34	1	1
chr16_68823467_68823467_Missense_Mutation	1	67	0	34	1	1
chr17_7674945_7674945_Missense_Mutation	1	67	0	34	1	1
chr17_16108888_16108888_Nonsense_Mutation	1	67	0	34	1	1
chr18_63344429_63344429_Missense_Mutation	1	67	0	34	1	1
chr19_14097422_14097422_Missense_Mutation	1	67	0	34	1	1
chrX_48792044_48792044_Missense_Mutation	1	67	0	34	1	1
chr1_15931443_15931443_Missense_Mutation	1	67	0	34	1	1
chr1_51408191_51408191_Missense_Mutation	1	67	0	34	1	1
chr1_116388765_116388765_Missense_Mutation	1	67	0	34	1	1
chr2_32431058_32431058_Missense_Mutation	1	67	0	34	1	1
chr2_60461985_60461985_Missense_Mutation	1	67	0	34	1	1
chr2_147917337_147917337_Missense_Mutation	1	67	0	34	1	1
chr2_215312555_215312555_Missense_Mutation	1	67	0	34	1	1
chr2_224497839_224497839_Missense_Mutation	1	67	0	34	1	1
chr3_14145942_14145942_Nonstop_Mutation	1	67	0	34	1	1
chr3_52406263_52406263_Missense_Mutation	1	67	0	34	1	1
chr3_138946107_138946107_Missense_Mutation	1	67	0	34	1	1
chr3_169089072_169089072_Missense_Mutation	1	67	0	34	1	1
chr3_195789458_195789458_Missense_Mutation	1	67	0	34	1	1
chr4_1974879_1974879_Missense_Mutation	1	67	0	34	1	1
chr4_40120786_40120786_Missense_Mutation	1	67	0	34	1	1
chr4_186614253_186614253_Missense_Mutation	2	66	0	34	0.5511551	1
chr5_112827972_112827972_Missense_Mutation	1	67	0	34	1	1
chr5_112839693_112839693_Missense_Mutation	1	67	0	34	1	1
chr6_29942881_29942881_Missense_Mutation	1	67	0	34	1	1
chr6_108663938_108663938_Missense_Mutation	1	67	0	34	1	1
chr6_149683927_149683927_Missense_Mutation	1	67	0	34	1	1
chr7_81706407_81706407_Missense_Mutation	1	67	0	34	1	1
chr7_92045076_92045076_Missense_Mutation	1	67	0	34	1	1
chr7_102239496_102239496_Missense_Mutation	1	67	0	34	1	1
chr7_116796101_116796101_Missense_Mutation	1	67	0	34	1	1
chr8_41692751_41692751_Missense_Mutation	1	67	0	34	1	1
chr8_70148472_70148472_Missense_Mutation	1	67	0	34	1	1
chr8_102360170_102360170_Nonsense_Mutation	1	67	0	34	1	1
chr8_143922803_143922803_Missense_Mutation	1	67	0	34	1	1
chr9_93229714_93229714_Missense_Mutation	1	67	0	34	1	1
chr9_97693711_97693711_Missense_Mutation	1	67	0	34	1	1
chr9_136506913_136506913_Missense_Mutation	1	67	0	34	1	1
chr11_32427984_32427984_Missense_Mutation	1	67	0	34	1	1
chr11_69648075_69648075_Missense_Mutation	1	67	0	34	1	1
chr12_295601_295601_Missense_Mutation	1	67	0	34	1	1
chr12_295616_295616_Missense_Mutation	1	67	0	34	1	1
chr12_45852652_45852652_Missense_Mutation	1	67	0	34	1	1
chr12_57091517_57091517_Missense_Mutation	1	67	0	34	1	1
chr13_35161850_35161850_Missense_Mutation	1	67	0	34	1	1
chr14_29638708_29638708_Missense_Mutation	1	67	0	34	1	1
chr14_34783823_34783823_Missense_Mutation	1	67	0	34	1	1
chr14_92839371_92839371_Missense_Mutation	1	67	0	34	1	1
chr15_34355791_34355791_Missense_Mutation	1	67	0	34	1	1
chr16_346647_346647_Missense_Mutation	1	67	0	34	1	1
chr16_3774649_3774649_Missense_Mutation	1	67	0	34	1	1
chr16_10906629_10906629_Missense_Mutation	1	67	0	34	1	1
chr16_24185168_24185168_Missense_Mutation	1	67	0	34	1	1
chr16_72795528_72795528_Missense_Mutation	1	67	0	34	1	1
chr16_72797754_72797754_Missense_Mutation	1	67	0	34	1	1
chr16_89799612_89799612_Missense_Mutation	1	67	0	34	1	1
chr17_5365137_5365137_Missense_Mutation	1	67	0	34	1	1
chr17_17222629_17222629_Missense_Mutation	1	67	0	34	1	1
chr17_20204824_20204824_Missense_Mutation	1	67	0	34	1	1
chr17_31336782_31336782_Missense_Mutation	1	67	0	34	1	1
chr19_8960119_8960119_Missense_Mutation	1	67	0	34	1	1
chr19_8961492_8961492_Nonsense_Mutation	1	67	0	34	1	1
chr19_44758361_44758361_Missense_Mutation	1	67	0	34	1	1
chr19_50417220_50417220_Missense_Mutation	1	67	0	34	1	1
chr20_41098306_41098306_Missense_Mutation	1	67	0	34	1	1
chr20_45327269_45327269_Missense_Mutation	1	67	0	34	1	1
chr20_51790289_51790289_Missense_Mutation	1	67	0	34	1	1
chr22_19183433_19183433_Missense_Mutation	1	67	0	34	1	1
chr22_28696949_28696949_Missense_Mutation	1	67	0	34	1	1
chrX_41168122_41168122_Missense_Mutation	1	67	0	34	1	1
chrX_77684083_77684083_Missense_Mutation	1	67	0	34	1	1
chrX_124056190_124056190_Missense_Mutation	1	67	0	34	1	1
chrX_134393598_134393598_Missense_Mutation	1	67	0	34	1	1
chrX_134415040_134415040_Missense_Mutation	1	67	0	34	1	1
chrX_153580131_153580131_Nonsense_Mutation	1	67	0	34	1	1
chrX_154353652_154353652_Missense_Mutation	1	67	0	34	1	1
chr10_70598855_70598855_Missense_Mutation	1	67	0	34	1	1
chr11_86014925_86014925_Missense_Mutation	1	67	0	34	1	1
chr15_34356001_34356001_Missense_Mutation	1	67	0	34	1	1
chr17_7675209_7675209_Missense_Mutation	1	67	0	34	1	1
chr18_25227032_25227032_Missense_Mutation	1	67	0	34	1	1
chrX_45085924_45085924_Nonsense_Mutation	1	67	0	34	1	1
chr19_8976457_8976457_Missense_Mutation	1	67	0	34	1	1
chr22_19233264_19233264_Missense_Mutation	1	67	0	34	1	1
chr10_8073992_8073993_Frame_Shift_Ins	1	67	0	34	1	1
chr1_7091314_7091314_Missense_Mutation	1	67	0	34	1	1
chr1_13779424_13779424_Missense_Mutation	1	67	0	34	1	1
chr1_15932725_15932725_Missense_Mutation	1	67	0	34	1	1
chr1_17664546_17664546_Missense_Mutation	1	67	0	34	1	1
chr1_17664589_17664589_Missense_Mutation	1	67	0	34	1	1
chr1_110340583_110340583_Missense_Mutation	1	67	0	34	1	1
chr1_156767868_156767868_Missense_Mutation	1	67	0	34	1	1
chr1_179107820_179107820_Missense_Mutation	1	67	0	34	1	1
chr1_197101426_197101426_Missense_Mutation	1	67	0	34	1	1
chr1_204542896_204542896_Missense_Mutation	1	67	0	34	1	1
chr1_205618988_205618988_Missense_Mutation	1	67	0	34	1	1
chr1_205663571_205663571_Missense_Mutation	1	67	0	34	1	1
chr2_32436168_32436168_Missense_Mutation	1	67	0	34	1	1
chr2_32479533_32479533_Missense_Mutation	1	67	0	34	1	1
chr2_32515349_32515349_Missense_Mutation	1	67	0	34	1	1
chr2_32515367_32515367_Missense_Mutation	1	67	0	34	1	1
chr2_32607493_32607493_Missense_Mutation	1	67	0	34	1	1
chr2_47800945_47800945_Missense_Mutation	1	67	0	34	1	1
chr2_60460483_60460483_Missense_Mutation	1	67	0	34	1	1
chr2_60546037_60546037_Missense_Mutation	1	67	0	34	1	1
chr2_74367369_74367369_Missense_Mutation	1	67	0	34	1	1
chr2_197392380_197392380_Missense_Mutation	1	67	0	34	1	1
chr2_197423856_197423856_Missense_Mutation	1	67	0	34	1	1
chr2_211383854_211383854_Missense_Mutation	1	67	0	34	1	1
chr3_13636514_13636514_Missense_Mutation	1	67	0	34	1	1
chr3_30672201_30672201_Missense_Mutation	1	67	0	34	1	1
chr3_41224574_41224574_Missense_Mutation	1	67	0	34	1	1
chr3_47120774_47120774_Missense_Mutation	1	67	0	34	1	1
chr3_49368539_49368539_Missense_Mutation	1	67	0	34	1	1
chr3_53762064_53762064_Missense_Mutation	1	67	0	34	1	1
chr3_121493544_121493544_Missense_Mutation	1	67	0	34	1	1
chr3_138712225_138712225_Missense_Mutation	1	67	0	34	1	1
chr3_142558665_142558665_Missense_Mutation	1	67	0	34	1	1
chr3_155911233_155911233_Missense_Mutation	1	67	0	34	1	1
chr4_25670784_25670784_Missense_Mutation	1	67	0	34	1	1
chr4_25676176_25676176_Missense_Mutation	1	67	0	34	1	1
chr4_125320031_125320031_Missense_Mutation	1	67	0	34	1	1
chr5_32143786_32143786_Missense_Mutation	1	67	0	34	1	1
chr5_55952252_55952252_Missense_Mutation	1	67	0	34	1	1
chr5_56893549_56893549_Missense_Mutation	1	67	0	34	1	1
chr5_131986829_131986829_Missense_Mutation	1	67	0	34	1	1
chr5_160093995_160093995_Missense_Mutation	2	66	0	34	0.5511551	1
chr5_171391419_171391419_Missense_Mutation	1	67	0	34	1	1
chr5_177096288_177096288_Missense_Mutation	1	67	0	34	1	1
chr6_55760479_55760479_Missense_Mutation	1	67	0	34	1	1
chr7_20159604_20159604_Missense_Mutation	1	67	0	34	1	1
chr7_74063312_74063312_Missense_Mutation	1	67	0	34	1	1
chr7_91995631_91995631_Missense_Mutation	1	67	0	34	1	1
chr7_98910095_98910095_Missense_Mutation	1	67	0	34	1	1
chr7_98935637_98935637_Missense_Mutation	1	67	0	34	1	1
chr7_138869646_138869646_Missense_Mutation	1	67	0	34	1	1
chr7_148118276_148118276_Missense_Mutation	2	66	0	34	0.5511551	1
chr7_152150993_152150993_Missense_Mutation	1	67	0	34	1	1
chr7_157006547_157006547_Missense_Mutation	1	67	1	33	1	1
chr7_157006575_157006575_Missense_Mutation	1	67	0	34	1	1
chr8_41699484_41699484_Missense_Mutation	1	67	0	34	1	1
chr8_55969741_55969741_Missense_Mutation	1	67	0	34	1	1
chr8_56168266_56168266_Missense_Mutation	1	67	0	34	1	1
chr8_102314764_102314764_Missense_Mutation	1	67	0	34	1	1
chr8_112573596_112573596_Missense_Mutation	1	67	0	34	1	1
chr8_143924881_143924881_Missense_Mutation	1	67	0	34	1	1
chr8_143926801_143926801_Missense_Mutation	1	67	0	34	1	1
chr8_144511552_144511552_Missense_Mutation	1	67	0	34	1	1
chr9_36966551_36966551_Missense_Mutation	1	67	0	34	1	1
chr9_99833411_99833411_Missense_Mutation	1	67	0	34	1	1
chr9_115024040_115024040_Missense_Mutation	1	67	0	34	1	1
chr9_115036180_115036180_Missense_Mutation	1	67	0	34	1	1
chr9_134036230_134036230_Missense_Mutation	1	67	0	34	1	1
chr9_136496235_136496235_Missense_Mutation	1	67	0	34	1	1
chr9_136509775_136509775_Missense_Mutation	1	67	0	34	1	1
chr10_43109084_43109084_Missense_Mutation	1	67	0	34	1	1
chr10_74976078_74976078_Missense_Mutation	1	67	0	34	1	1
chr10_102400675_102400675_Missense_Mutation	1	67	0	34	1	1
chr11_1018023_1018023_Missense_Mutation	1	67	0	34	1	1
chr11_3712686_3712686_Nonsense_Mutation	1	67	0	34	1	1
chr11_61795625_61795625_Missense_Mutation	1	67	0	34	1	1
chr11_70206420_70206420_Missense_Mutation	1	67	0	34	1	1
chr11_92761939_92761939_Missense_Mutation	1	67	0	34	1	1
chr11_92761940_92761940_Missense_Mutation	1	67	0	34	1	1
chr11_96093403_96093403_Nonsense_Mutation	1	67	0	34	1	1
chr11_108253951_108253951_Missense_Mutation	1	67	0	34	1	1
chr11_108317373_108317373_Missense_Mutation	1	67	0	34	1	1
chr11_118504441_118504441_Nonsense_Mutation	1	67	0	34	1	1
chr12_50085448_50085448_Missense_Mutation	1	67	0	34	1	1
chr12_57099304_57099304_Missense_Mutation	1	67	0	34	1	1
chr12_122333089_122333089_Missense_Mutation	1	67	0	34	1	1
chr13_28028221_28028221_Missense_Mutation	1	67	0	34	1	1
chr13_32332695_32332695_Missense_Mutation	1	67	0	34	1	1
chr13_32332850_32332850_Missense_Mutation	1	67	0	34	1	1
chr13_32338297_32338297_Missense_Mutation	1	67	0	34	1	1
chr13_32363292_32363292_Missense_Mutation	1	67	0	34	1	1
chr13_40560196_40560196_Missense_Mutation	1	67	0	34	1	1
chr14_34785844_34785844_Missense_Mutation	1	67	0	34	1	1
chr14_50758500_50758500_Missense_Mutation	1	67	0	34	1	1
chr14_55650367_55650367_Missense_Mutation	1	67	0	34	1	1
chr14_60646381_60646381_Missense_Mutation	1	67	0	34	1	1
chr14_60646407_60646407_Nonsense_Mutation	1	67	0	34	1	1
chr14_61721551_61721551_Missense_Mutation	1	67	0	34	1	1
chr14_99174294_99174294_Missense_Mutation	1	67	0	34	1	1
chr15_40217533_40217533_Missense_Mutation	1	67	0	34	1	1
chr15_52407303_52407303_Missense_Mutation	1	67	0	34	1	1
chr15_90890099_90890099_Missense_Mutation	1	67	0	34	1	1
chr16_3850334_3850334_Missense_Mutation	1	67	0	34	1	1
chr16_10180170_10180170_Missense_Mutation	1	67	0	34	1	1
chr16_15750206_15750206_Missense_Mutation	1	67	0	34	1	1
chr16_31189725_31189725_Missense_Mutation	1	67	0	34	1	1
chr16_72958225_72958225_Nonsense_Mutation	1	67	0	34	1	1
chr17_7674242_7674242_Frame_Shift_Del	1	67	0	34	1	1
chr17_38724653_38724653_Missense_Mutation	1	67	0	34	1	1
chr17_39717387_39717387_Missense_Mutation	1	67	0	34	1	1
chr18_58734357_58734357_Missense_Mutation	1	67	0	34	1	1
chr19_6852968_6852968_Missense_Mutation	1	67	0	34	1	1
chr19_8953997_8953997_Missense_Mutation	1	67	0	34	1	1
chr19_14516531_14516531_Missense_Mutation	1	67	0	34	1	1
chr19_42289016_42289016_Missense_Mutation	1	67	0	34	1	1
chr19_46920281_46920281_Missense_Mutation	1	67	0	34	1	1
chr20_41097234_41097234_Missense_Mutation	1	67	0	34	1	1
chr20_42677956_42677956_Missense_Mutation	1	67	0	34	1	1
chr20_51790755_51790755_Missense_Mutation	1	67	0	34	1	1
chr22_20110042_20110042_Missense_Mutation	1	67	0	34	1	1
chr22_29668384_29668384_Missense_Mutation	1	67	0	34	1	1
chr22_36301006_36301006_Missense_Mutation	1	67	0	34	1	1
chr22_40424348_40424348_Missense_Mutation	1	67	0	34	1	1
chrX_41198593_41198593_Missense_Mutation	1	67	0	34	1	1
chrX_49031429_49031429_Missense_Mutation	1	67	0	34	1	1
chrX_49043118_49043118_Missense_Mutation	1	67	0	34	1	1
chrX_64191217_64191217_Missense_Mutation	1	67	0	34	1	1
chrX_71128043_71128043_Missense_Mutation	1	67	0	34	1	1
chrX_71290712_71290712_Missense_Mutation	1	67	0	34	1	1
chrX_124090574_124090574_Splice_Site	1	67	0	34	1	1
chrX_126165171_126165171_Missense_Mutation	1	67	0	34	1	1
chrX_130067167_130067167_Missense_Mutation	1	67	0	34	1	1
chrX_153541711_153541711_Missense_Mutation	1	67	0	34	1	1
chrX_153548840_153548840_Missense_Mutation	1	67	0	34	1	1
chr2_127294068_127294068_Missense_Mutation	1	67	0	34	1	1
chr3_53497338_53497338_Missense_Mutation	1	67	0	34	1	1
chr14_95124370_95124370_Missense_Mutation	1	67	0	34	1	1
chr17_7674217_7674217_Missense_Mutation	1	67	0	34	1	1
chr17_80347198_80347198_Missense_Mutation	1	67	0	34	1	1
chr17_80347419_80347419_Missense_Mutation	1	67	0	34	1	1
chr17_80347629_80347629_Missense_Mutation	1	67	0	34	1	1
chr3_59922411_59922411_Missense_Mutation	1	67	0	34	1	1
chr3_128650733_128650733_Missense_Mutation	1	67	0	34	1	1
chr3_195789181_195789181_Missense_Mutation	1	67	0	34	1	1
chr5_24537523_24537523_Missense_Mutation	1	67	0	34	1	1
chr8_100715522_100715522_Missense_Mutation	1	67	0	34	1	1
chr9_115059988_115059988_Missense_Mutation	1	67	0	34	1	1
chr10_8073965_8073966_Frame_Shift_Ins	1	67	0	34	1	1
chr22_29661223_29661223_Missense_Mutation	1	67	0	34	1	1
chr22_41172573_41172573_Missense_Mutation	1	67	0	34	1	1
chrX_153562169_153562169_Missense_Mutation	1	67	0	34	1	1
chr1_3412232_3412232_Missense_Mutation	1	67	0	34	1	1
chr1_26780004_26780004_Missense_Mutation	1	67	0	34	1	1
chr2_32464591_32464591_Missense_Mutation	1	67	0	34	1	1
chr2_70088350_70088350_Missense_Mutation	1	67	0	34	1	1
chr2_108764671_108764671_Missense_Mutation	1	67	0	34	1	1
chr2_147917397_147917397_Missense_Mutation	1	67	0	34	1	1
chr3_10141971_10141971_Missense_Mutation	1	67	0	34	1	1
chr3_47113991_47113991_Missense_Mutation	1	67	0	34	1	1
chr3_49375472_49375472_Missense_Mutation	1	67	0	34	1	1
chr3_100736698_100736698_Missense_Mutation	1	67	0	34	1	1
chr3_142556117_142556117_Missense_Mutation	1	67	0	34	1	1
chr3_179199158_179199158_Missense_Mutation	1	67	0	34	1	1
chr3_186048656_186048656_Nonsense_Mutation	1	67	0	34	1	1
chr3_189872897_189872897_Missense_Mutation	1	67	0	34	1	1
chr3_196055145_196055145_Missense_Mutation	1	67	0	34	1	1
chr4_125448655_125448655_Missense_Mutation	1	67	0	34	1	1
chr5_69381994_69381994_Missense_Mutation	1	67	0	34	1	1
chr5_180614071_180614071_Missense_Mutation	1	67	0	34	1	1
chr6_41940500_41940500_Missense_Mutation	1	67	0	34	1	1
chr6_93419316_93419316_Missense_Mutation	1	67	0	34	1	1
chr6_127982842_127982842_Missense_Mutation	1	67	0	34	1	1
chr6_167914711_167914711_Missense_Mutation	1	67	0	34	1	1
chr7_98897855_98897855_Missense_Mutation	1	67	0	34	1	1
chr8_31124914_31124914_Missense_Mutation	1	67	0	34	1	1
chr8_41684665_41684665_Missense_Mutation	1	67	0	34	1	1
chr8_138152476_138152476_Missense_Mutation	1	67	0	34	1	1
chr8_143921986_143921986_Nonsense_Mutation	1	67	0	34	1	1
chr9_93261907_93261907_Missense_Mutation	1	67	0	34	1	1
chr9_99863637_99863637_Missense_Mutation	1	67	0	34	1	1
chr11_69643052_69643052_Missense_Mutation	1	67	0	34	1	1
chr12_6583266_6583266_Missense_Mutation	1	67	0	34	1	1
chr12_49038170_49038170_Missense_Mutation	1	67	0	34	1	1
chr12_49643371_49643371_Missense_Mutation	1	67	0	34	1	1
chr12_56721083_56721083_Missense_Mutation	1	67	0	34	1	1
chr12_70637386_70637386_Missense_Mutation	1	67	0	34	1	1
chr15_92943039_92943039_Missense_Mutation	1	67	0	34	1	1
chr16_68808628_68808695_Splice_Site	1	67	0	34	1	1
chr17_16032379_16032379_Missense_Mutation	1	67	0	34	1	1
chr17_80313165_80313165_Missense_Mutation	1	67	0	34	1	1
chr18_53530570_53530570_Missense_Mutation	1	67	0	34	1	1
chr19_8947149_8947149_Nonsense_Mutation	1	67	0	34	1	1
chr19_8973641_8973641_Missense_Mutation	1	67	0	34	1	1
chr19_12940114_12940114_Missense_Mutation	1	67	0	34	1	1
chr19_12940601_12940601_Nonsense_Mutation	1	67	0	34	1	1
chr19_12940618_12940618_Missense_Mutation	1	67	0	34	1	1
chr19_14516014_14516014_Missense_Mutation	1	67	0	34	1	1
chr19_32881959_32881959_Missense_Mutation	1	67	0	34	1	1
chrX_41225070_41225070_Missense_Mutation	1	67	0	34	1	1
chrX_71126152_71126152_Missense_Mutation	1	67	0	34	1	1
chrX_71126373_71126373_Missense_Mutation	1	67	0	34	1	1
chrX_77676283_77676283_Missense_Mutation	1	67	0	34	1	1
chr1_7751296_7751296_Missense_Mutation	1	67	0	34	1	1
chr1_11109328_11109328_Missense_Mutation	1	67	0	34	1	1
chr1_15495453_15495453_Splice_Site	1	67	0	34	1	1
chr1_15935096_15935096_Missense_Mutation	1	67	0	34	1	1
chr1_15935745_15935745_Missense_Mutation	1	67	0	34	1	1
chr1_36466808_36466808_Missense_Mutation	1	67	0	34	1	1
chr1_179107851_179107851_Missense_Mutation	1	67	0	34	1	1
chr1_197100667_197100667_Missense_Mutation	1	67	0	34	1	1
chr1_198742332_198742332_Missense_Mutation	1	67	0	34	1	1
chr2_25742876_25742876_Missense_Mutation	1	67	0	34	1	1
chr2_74361534_74361534_Missense_Mutation	1	67	0	34	1	1
chr2_99672549_99672549_Nonsense_Mutation	1	67	0	34	1	1
chr2_188988633_188988633_Missense_Mutation	1	67	0	34	1	1
chr2_189818031_189818031_Missense_Mutation	1	67	0	34	1	1
chr2_197401426_197401426_Missense_Mutation	1	67	0	34	1	1
chr2_203729728_203729728_Missense_Mutation	1	67	0	34	1	1
chr2_211725080_211725080_Missense_Mutation	1	67	0	34	1	1
chr2_215349641_215349641_Missense_Mutation	1	67	0	34	1	1
chr2_218984255_218984255_Missense_Mutation	1	67	0	34	1	1
chr3_10032918_10032918_Missense_Mutation	1	67	0	34	1	1
chr3_47120376_47120376_Missense_Mutation	1	67	0	34	1	1
chr3_196053522_196053522_Missense_Mutation	1	67	0	34	1	1
chr3_196053535_196053535_Missense_Mutation	1	67	0	34	1	1
chr4_1955990_1955990_Missense_Mutation	1	67	0	34	1	1
chr4_54695710_54695710_Missense_Mutation	1	67	0	34	1	1
chr4_105235954_105235954_Missense_Mutation	1	67	0	34	1	1
chr4_125481521_125481521_Missense_Mutation	1	67	0	34	1	1
chr4_152322961_152322961_Missense_Mutation	1	67	0	34	1	1
chr4_152323129_152323129_Missense_Mutation	1	67	0	34	1	1
chr5_68296287_68296287_Missense_Mutation	1	67	0	34	1	1
chr5_131988879_131988879_Missense_Mutation	1	67	0	34	1	1
chr5_138917853_138917853_Missense_Mutation	1	67	0	34	1	1
chr6_55794393_55794393_Missense_Mutation	1	67	0	34	1	1
chr6_93356915_93356915_Missense_Mutation	1	67	0	34	1	1
chr6_117386936_117386936_Missense_Mutation	1	67	0	34	1	1
chr6_117602052_117602052_Missense_Mutation	1	67	0	34	1	1
chr6_157206866_157206866_Missense_Mutation	1	67	0	34	1	1
chr6_167943133_167943133_Missense_Mutation	1	67	0	34	1	1
chr7_86786784_86786784_Missense_Mutation	1	67	0	34	1	1
chr7_138919175_138919175_Missense_Mutation	1	67	0	34	1	1
chr7_148816736_148816736_Missense_Mutation	1	67	0	34	1	1
chr7_148826530_148826530_Missense_Mutation	1	67	0	34	1	1
chr8_68099698_68099698_Missense_Mutation	1	67	0	34	1	1
chr8_70131900_70131900_Missense_Mutation	1	67	0	34	1	1
chr8_89955495_89955495_Missense_Mutation	1	67	0	34	1	1
chr8_102254484_102254484_Missense_Mutation	1	67	0	34	1	1
chr8_102286396_102286396_Missense_Mutation	1	67	0	34	1	1
chr8_102298958_102298958_Missense_Mutation	1	67	0	34	1	1
chr8_112311166_112311166_Missense_Mutation	1	67	0	34	1	1
chr8_138367977_138367977_Missense_Mutation	1	67	0	34	1	1
chr8_143918857_143918857_Missense_Mutation	1	67	0	34	1	1
chr9_85020338_85020338_Missense_Mutation	1	67	0	34	1	1
chr9_95125088_95125088_Missense_Mutation	1	67	0	34	1	1
chr9_121173388_121173388_Missense_Mutation	1	67	0	34	1	1
chr9_130884467_130884467_Missense_Mutation	1	67	0	34	1	1
chr9_132900838_132900838_Splice_Site	1	67	0	34	1	1
chr10_21612436_21612436_Missense_Mutation	1	67	0	34	1	1
chr10_43102497_43102497_Missense_Mutation	1	67	0	34	1	1
chr10_43128237_43128237_Missense_Mutation	1	67	0	34	1	1
chr11_32400024_32400024_Missense_Mutation	1	67	0	34	1	1
chr11_85981148_85981148_Missense_Mutation	1	67	0	34	1	1
chr11_92840594_92840594_Missense_Mutation	1	67	0	34	1	1
chr11_118503111_118503111_Missense_Mutation	1	67	0	34	1	1
chr11_120481322_120481322_Missense_Mutation	1	67	0	34	1	1
chr12_49030676_49030676_Missense_Mutation	1	67	0	34	1	1
chr12_49634342_49634342_Missense_Mutation	1	67	0	34	1	1
chr12_56720848_56720848_Missense_Mutation	1	67	0	34	1	1
chr12_58890703_58890703_Missense_Mutation	1	67	0	34	1	1
chr12_70555165_70555165_Missense_Mutation	1	67	0	34	1	1
chr12_124486494_124486494_Missense_Mutation	1	67	0	34	1	1
chr13_102875836_102875836_Missense_Mutation	1	67	0	34	1	1
chr14_29624179_29624179_Missense_Mutation	1	67	0	34	1	1
chr14_34800331_34800331_Nonsense_Mutation	1	67	0	34	1	1
chr14_50752678_50752678_Missense_Mutation	1	67	0	34	1	1
chr14_92004929_92004929_Missense_Mutation	1	67	0	34	1	1
chr15_87940676_87940676_Missense_Mutation	1	67	0	34	1	1
chr16_291221_291221_Missense_Mutation	1	67	0	34	1	1
chr16_13937839_13937839_Missense_Mutation	1	67	0	34	1	1
chr16_31184278_31184278_Missense_Mutation	1	67	0	34	1	1
chr16_89739152_89739152_Missense_Mutation	1	67	0	34	1	1
chr17_5377194_5377194_Missense_Mutation	1	67	0	34	1	1
chr17_7674221_7674221_Missense_Mutation	2	66	0	34	0.5511551	1
chr17_31225215_31225215_Missense_Mutation	1	67	0	34	1	1
chr17_39471300_39471300_Missense_Mutation	1	67	0	34	1	1
chr17_39492873_39492873_Missense_Mutation	1	67	0	34	1	1
chr17_39494587_39494587_Missense_Mutation	1	67	0	34	1	1
chr17_39509742_39509742_Missense_Mutation	1	67	0	34	1	1
chr17_39530772_39530772_Missense_Mutation	1	67	0	34	1	1
chr17_39709359_39709359_Missense_Mutation	1	67	0	34	1	1
chr17_39712031_39712031_Missense_Mutation	1	67	0	34	1	1
chr17_39716516_39716516_Missense_Mutation	1	67	0	34	1	1
chr17_50190035_50190035_Missense_Mutation	1	67	0	34	1	1
chr17_59661613_59661613_Missense_Mutation	1	67	0	34	1	1
chr17_59666878_59666878_Missense_Mutation	1	67	0	34	1	1
chr17_64503981_64503984_Splice_Site	2	66	0	34	0.5511551	1
chr19_8951094_8951094_Missense_Mutation	1	67	0	34	1	1
chr19_8965633_8965633_Missense_Mutation	1	67	0	34	1	1
chr19_14093206_14093206_Missense_Mutation	1	67	0	34	1	1
chr19_29823740_29823740_Missense_Mutation	1	67	0	34	1	1
chr20_32366441_32366441_Nonsense_Mutation	1	67	0	34	1	1
chr20_41172537_41172537_Missense_Mutation	1	67	0	34	1	1
chr22_27799375_27799375_Missense_Mutation	1	67	0	34	1	1
chrX_47567390_47567390_Missense_Mutation	1	67	0	34	1	1
chrX_71125030_71125030_Missense_Mutation	1	67	0	34	1	1
chrX_77589882_77589882_Missense_Mutation	1	67	0	34	1	1
chrX_130074073_130074073_Missense_Mutation	1	67	0	34	1	1
chrX_133953181_133953181_Missense_Mutation	1	67	0	34	1	1
chr2_47905718_47905718_Translation_Start_Site	1	67	0	34	1	1
chr2_189877347_189877347_Missense_Mutation	1	67	0	34	1	1
chr3_195788677_195788677_Missense_Mutation	1	67	0	34	1	1
chr5_112827143_112827143_Missense_Mutation	1	67	0	34	1	1
chr8_70132000_70132000_Missense_Mutation	1	67	0	34	1	1
chr11_128810988_128810988_Nonstop_Mutation	1	67	0	34	1	1
chr12_6667824_6667824_Missense_Mutation	1	67	0	34	1	1
chr12_47999918_47999918_Splice_Site	1	67	0	34	1	1
chr14_36517826_36517826_Missense_Mutation	1	67	0	34	1	1
chr17_20205216_20205216_Missense_Mutation	1	67	0	34	1	1
chrX_71137735_71137735_Missense_Mutation	1	67	0	34	1	1
chrX_108735742_108735742_Missense_Mutation	1	67	0	34	1	1
chr4_105235018_105235018_Missense_Mutation	1	67	0	34	1	1
chr5_158713092_158713092_Missense_Mutation	1	67	0	34	1	1
chr12_49635910_49635910_Missense_Mutation	1	67	0	34	1	1
chr19_46921987_46921987_Missense_Mutation	1	67	0	34	1	1
chr1_85270705_85270705_Missense_Mutation	1	67	0	34	1	1
chr12_49051296_49051297_Frame_Shift_Del	1	67	0	34	1	1
chr12_114676448_114676448_Frame_Shift_Del	1	67	0	34	1	1
chr15_67066295_67066295_Missense_Mutation	1	67	0	34	1	1
chr16_15737564_15737564_Missense_Mutation	1	67	0	34	1	1
chr16_68823584_68823584_Frame_Shift_Del	1	67	0	34	1	1
chr16_74624021_74624021_Missense_Mutation	1	67	0	34	1	1
chr18_44950222_44950222_Missense_Mutation	1	67	0	34	1	1
chr1_197121980_197121980_Missense_Mutation	1	67	0	34	1	1
chr2_203726852_203726852_Missense_Mutation	1	67	0	34	1	1
chr3_128625964_128625964_Missense_Mutation	1	67	0	34	1	1
chr4_125481670_125481670_Frame_Shift_Del	1	67	0	34	1	1
chr6_117321390_117321390_Missense_Mutation	1	67	0	34	1	1
chr7_102170491_102170491_Missense_Mutation	1	67	0	34	1	1
chr7_138837997_138837997_Missense_Mutation	1	67	0	34	1	1
chr8_43010398_43010398_Missense_Mutation	1	67	0	34	1	1
chr9_93297906_93297906_Missense_Mutation	1	67	0	34	1	1
chr9_133105992_133105992_Missense_Mutation	1	67	0	34	1	1
chr10_31521236_31521236_Missense_Mutation	1	67	0	34	1	1
chr13_32363214_32363214_Missense_Mutation	1	67	0	34	1	1
chr14_50757381_50757381_Missense_Mutation	1	67	0	34	1	1
chr15_40213423_40213423_Missense_Mutation	1	67	0	34	1	1
chr17_7674920_7674920_Frame_Shift_Del	1	67	0	34	1	1
chr17_76736442_76736462_In_Frame_Del	1	67	0	34	1	1
chr17_80288121_80288121_Missense_Mutation	1	67	0	34	1	1
chr18_44951421_44951421_Missense_Mutation	1	67	0	34	1	1
chr19_8958807_8958807_Missense_Mutation	1	67	0	34	1	1
chr19_40265226_40265226_Missense_Mutation	1	67	0	34	1	1
chr22_23181057_23181057_Missense_Mutation	1	67	0	34	1	1
chrX_71297876_71297876_Missense_Mutation	1	67	0	34	1	1
chrX_154354854_154354854_Missense_Mutation	1	67	0	34	1	1
chr1_15495356_15495356_Missense_Mutation	1	67	0	34	1	1
chr2_188996161_188996161_Missense_Mutation	1	67	0	34	1	1
chr7_152177946_152177946_Nonsense_Mutation	1	67	0	34	1	1
chr10_87933162_87933163_Frame_Shift_Del	1	67	0	34	1	1
chr12_57516882_57516882_Missense_Mutation	1	67	0	34	1	1
chr14_20313549_20313549_Nonsense_Mutation	1	67	0	34	1	1
chr14_95103453_95103453_Missense_Mutation	1	67	0	34	1	1
chr16_23630352_23630364_Frame_Shift_Del	1	67	0	34	1	1
chr17_7673796_7673796_Missense_Mutation	1	67	0	34	1	1
chr17_43093901_43093901_Nonsense_Mutation	1	67	0	34	1	1
chr18_53435187_53435187_Missense_Mutation	1	67	0	34	1	1
chr2_79874260_79874260_Missense_Mutation	1	67	0	34	1	1
chr2_80608230_80608230_Missense_Mutation	1	67	0	34	1	1
chr3_38138818_38138818_Missense_Mutation	1	67	0	34	1	1
chr5_138930563_138930563_Missense_Mutation	1	67	0	34	1	1
chr9_99833293_99833293_Missense_Mutation	1	67	0	34	1	1
chr17_7675182_7675182_Nonsense_Mutation	1	67	0	34	1	1
chrX_47566991_47566991_Missense_Mutation	1	67	0	34	1	1
chr1_193135445_193135445_Missense_Mutation	1	67	0	34	1	1
chr1_198750614_198750614_Missense_Mutation	1	67	0	34	1	1
chr2_186656357_186656358_Frame_Shift_Ins	1	67	0	34	1	1
chr2_189004042_189004042_Missense_Mutation	1	67	0	34	1	1
chr3_53722450_53722450_Missense_Mutation	1	67	0	34	1	1
chr3_136443401_136443401_Missense_Mutation	1	67	0	34	1	1
chr3_142493182_142493182_Missense_Mutation	1	67	0	34	1	1
chr4_186619501_186619501_Missense_Mutation	1	67	0	34	1	1
chr5_24498506_24498506_Missense_Mutation	1	67	0	34	1	1
chr7_146774337_146774337_Missense_Mutation	1	67	0	34	1	1
chr9_131197620_131197621_Frame_Shift_Ins	1	67	0	34	1	1
chr12_121810470_121810470_Nonsense_Mutation	1	67	0	34	1	1
chr13_32336562_32336562_Missense_Mutation	1	67	0	34	1	1
chr16_68819291_68819291_Frame_Shift_Del	1	67	0	34	1	1
chr17_20205770_20205770_Missense_Mutation	1	67	0	34	1	1
chr19_680435_680435_Missense_Mutation	1	67	0	34	1	1
chr19_6270627_6270627_Missense_Mutation	1	67	0	34	1	1
chr5_68295294_68295302_In_Frame_Del	1	67	0	34	1	1
chr8_41699515_41699515_Missense_Mutation	1	67	0	34	1	1
chr10_87894110_87894110_Splice_Site	1	67	0	34	1	1
chr10_87933165_87933165_Missense_Mutation	1	67	0	34	1	1
chr13_48380217_48380217_Missense_Mutation	1	67	0	34	1	1
chr14_36517993_36517993_Missense_Mutation	1	67	0	34	1	1
chr17_7674263_7674263_Missense_Mutation	1	67	0	34	1	1
chr2_108772500_108772500_Missense_Mutation	1	67	0	34	1	1
chr3_185451288_185451288_Missense_Mutation	1	67	0	34	1	1
chr4_108070768_108070768_Nonsense_Mutation	1	67	0	34	1	1
chr4_152329721_152329721_Missense_Mutation	1	67	0	34	1	1
chr7_138583956_138583956_Missense_Mutation	1	67	0	34	1	1
chr10_43112101_43112101_Missense_Mutation	1	67	0	34	1	1
chr12_56101949_56101949_Missense_Mutation	1	67	0	34	1	1
chr17_7675223_7675223_Missense_Mutation	1	67	0	34	1	1
chr19_8936879_8936879_Missense_Mutation	1	67	0	34	1	1
chr22_29674879_29674879_Missense_Mutation	1	67	0	34	1	1
chr3_179218294_179218294_Missense_Mutation	4	64	1	33	0.6624503	1
chr10_8073989_8073990_Frame_Shift_Ins	1	67	0	34	1	1
chr11_64805056_64805056_Missense_Mutation	1	67	0	34	1	1
chr12_57469651_57469651_Missense_Mutation	1	67	0	34	1	1
chr1_179108182_179108182_Missense_Mutation	1	67	0	34	1	1
chr3_128632032_128632033_Frame_Shift_Del	1	67	0	34	1	1
chr6_33319674_33319674_Missense_Mutation	1	67	0	34	1	1
chr15_74044771_74044771_Missense_Mutation	1	67	0	34	1	1
chr15_90749930_90749930_Missense_Mutation	1	67	0	34	1	1
chr17_7674947_7674947_Missense_Mutation	1	67	1	33	1	1
chr17_80332415_80332415_Missense_Mutation	1	67	0	34	1	1
chr19_8958229_8958229_Missense_Mutation	1	67	0	34	1	1
chr20_32432945_32432945_Missense_Mutation	1	67	0	34	1	1
chr1_45331253_45331253_Missense_Mutation	1	67	0	34	1	1
chr1_186341057_186341057_Missense_Mutation	1	67	0	34	1	1
chr7_138567640_138567640_Missense_Mutation	1	67	0	34	1	1
chr8_68055850_68055850_Missense_Mutation	1	67	0	34	1	1
chr11_92800184_92800184_Missense_Mutation	1	67	0	34	1	1
chr16_9768903_9768903_Missense_Mutation	1	67	0	34	1	1
chr16_23630082_23630082_Missense_Mutation	1	67	0	34	1	1
chr17_80351740_80351740_Missense_Mutation	1	67	0	34	1	1
chr1_13782474_13782474_Missense_Mutation	1	67	0	34	1	1
chr1_150817408_150817408_Missense_Mutation	1	67	0	34	1	1
chr1_186352110_186352110_Missense_Mutation	1	67	0	34	1	1
chr1_197101312_197101312_Missense_Mutation	1	67	0	34	1	1
chr2_42288248_42288248_Missense_Mutation	1	67	0	34	1	1
chr2_140371210_140371210_Missense_Mutation	1	67	0	34	1	1
chr2_214767531_214767532_Missense_Mutation	1	67	0	34	1	1
chr4_125318831_125318831_Missense_Mutation	1	67	0	34	1	1
chr5_177210470_177210470_Missense_Mutation	1	67	0	34	1	1
chr5_177210575_177210575_Missense_Mutation	1	67	0	34	1	1
chr7_5357084_5357084_Missense_Mutation	1	67	1	33	1	1
chr7_5986976_5986976_Missense_Mutation	1	67	0	34	1	1
chr7_20161772_20161772_Missense_Mutation	1	67	0	34	1	1
chr8_144512433_144512433_Missense_Mutation	1	67	0	34	1	1
chr8_144516318_144516318_Missense_Mutation	1	67	0	34	1	1
chr9_115021162_115021162_Missense_Mutation	1	67	0	34	1	1
chr9_121088492_121088492_Missense_Mutation	1	67	0	34	1	1
chr13_91693325_91693325_Missense_Mutation	1	67	0	34	1	1
chr15_40624039_40624039_Missense_Mutation	1	67	0	34	1	1
chr17_65558473_65558473_Missense_Mutation	1	67	0	34	1	1
chr19_8917697_8917697_Missense_Mutation	1	67	0	34	1	1
chr19_8936591_8936591_Missense_Mutation	1	67	0	34	1	1
chr19_8937494_8937494_Missense_Mutation	1	67	0	34	1	1
chr19_8937666_8937666_Missense_Mutation	1	67	0	34	1	1
chr19_8938473_8938473_Missense_Mutation	1	67	0	34	1	1
chr19_8946306_8946306_Missense_Mutation	1	67	0	34	1	1
chr19_8947074_8947074_Missense_Mutation	1	67	0	34	1	1
chr19_8947220_8947220_Missense_Mutation	1	67	0	34	1	1
chr19_8948556_8948556_Missense_Mutation	1	67	0	34	1	1
chr19_8954956_8954956_Missense_Mutation	1	67	0	34	1	1
chr19_8955583_8955583_Missense_Mutation	1	67	1	33	1	1
chr19_8964670_8964670_Missense_Mutation	1	67	0	34	1	1
chr19_8966253_8966253_Missense_Mutation	1	67	0	34	1	1
chr19_8966274_8966274_Missense_Mutation	1	67	0	34	1	1
chr19_8967127_8967127_Missense_Mutation	1	67	0	34	1	1
chr5_112840105_112840105_Missense_Mutation	1	67	0	34	1	1
chr6_156779211_156779211_Missense_Mutation	1	67	0	34	1	1
chr7_147639207_147639207_Missense_Mutation	1	67	0	34	1	1
chr10_92111164_92111164_Missense_Mutation	1	67	0	34	1	1
chr11_118478065_118478065_Missense_Mutation	1	67	0	34	1	1
chr16_67066799_67066799_Splice_Site	1	67	0	34	1	1
chr11_57815919_57815919_Missense_Mutation	1	67	0	34	1	1
chr12_132672274_132672274_Missense_Mutation	1	67	0	34	1	1
chr16_72811743_72811743_Missense_Mutation	1	67	0	34	1	1
chr19_46919225_46919229_Frame_Shift_Del	1	67	0	34	1	1
chr2_74378004_74378004_Missense_Mutation	1	67	0	34	1	1
chr3_142498673_142498673_Missense_Mutation	1	67	0	34	1	1
chr6_29942626_29942626_Missense_Mutation	1	67	0	34	1	1
chr6_93356958_93356958_Missense_Mutation	1	67	0	34	1	1
chr7_152148345_152148345_Nonsense_Mutation	1	67	0	34	1	1
chr17_7673764_7673764_Frame_Shift_Del	1	67	0	34	1	1
chrX_53382359_53382359_Missense_Mutation	1	67	0	34	1	1
chr12_114683075_114683075_Frame_Shift_Del	1	67	0	34	1	1
chr14_66922724_66922724_Missense_Mutation	1	67	0	34	1	1
chr17_63929437_63929438_Nonsense_Mutation	1	67	0	34	1	1
chr3_179199088_179199088_Missense_Mutation	1	67	0	34	1	1
chr3_179218303_179218303_Missense_Mutation	3	65	0	34	0.5489109	1
chr19_15256152_15256152_Missense_Mutation	1	67	0	34	1	1
chr3_142562437_142562437_Missense_Mutation	1	67	0	34	1	1
chr5_56865441_56865441_Frame_Shift_Del	1	67	0	34	1	1
chr16_2086301_2086301_Missense_Mutation	1	67	0	34	1	1
chr5_56859894_56859895_Frame_Shift_Del	1	67	0	34	1	1
chr5_56888263_56888263_Missense_Mutation	1	67	0	34	1	1
chr16_12524756_12524756_Missense_Mutation	1	67	0	34	1	1
chr20_42771514_42771514_Missense_Mutation	1	67	0	34	1	1
chr5_56865444_56865444_Frame_Shift_Del	1	67	0	34	1	1
chr7_152152748_152152749_Nonsense_Mutation	1	67	0	34	1	1
chr11_92809917_92809917_Missense_Mutation	1	67	0	34	1	1
chr16_67066748_67066748_Nonsense_Mutation	1	67	0	34	1	1
chr16_3731383_3731383_Missense_Mutation	1	67	0	34	1	1
chr16_67066681_67066681_Splice_Site	1	67	0	34	1	1
chr3_52668569_52668569_Nonsense_Mutation	1	67	0	34	1	1
chr17_7674207_7674207_Frame_Shift_Del	1	67	0	34	1	1
chr1_11237926_11237926_Missense_Mutation	1	67	0	34	1	1
chr2_29383780_29383780_Missense_Mutation	1	67	0	34	1	1
chr3_53497283_53497283_Missense_Mutation	1	67	0	34	1	1
chr9_136503221_136503250_In_Frame_Del	1	67	0	34	1	1
chr10_32037568_32037568_Missense_Mutation	1	67	0	34	1	1
chr15_90885155_90885155_Missense_Mutation	1	67	0	34	1	1
chr16_27449097_27449115_Frame_Shift_Del	1	67	0	34	1	1
chr17_7675992_7675992_Splice_Site	1	67	0	34	1	1
chr18_51048821_51048821_Frame_Shift_Del	1	67	0	34	1	1
chr18_52923833_52923833_Missense_Mutation	1	67	0	34	1	1
chr3_142556511_142556511_Missense_Mutation	1	67	0	34	1	1
chr7_81720829_81720829_Missense_Mutation	1	67	0	34	1	1
chr16_68738320_68738321_Frame_Shift_Ins	1	67	0	34	1	1
chr4_55087717_55087717_Missense_Mutation	1	67	0	34	1	1
chr6_93246907_93246907_Missense_Mutation	1	67	0	34	1	1
chr7_81745004_81745004_Missense_Mutation	1	67	0	34	1	1
chr7_86839349_86839349_Missense_Mutation	1	67	0	34	1	1
chr8_41694077_41694077_Missense_Mutation	1	67	0	34	1	1
chr10_75029466_75029486_In_Frame_Del	1	67	0	34	1	1
chr11_92889187_92889187_Splice_Site	1	67	0	34	1	1
chr12_1490172_1490172_Missense_Mutation	1	67	0	34	1	1
chr17_7675052_7675052_Splice_Site	1	67	0	34	1	1
chr17_12095671_12095671_Missense_Mutation	1	67	0	34	1	1
chr22_36316534_36316534_Missense_Mutation	1	67	0	34	1	1
chr1_26731371_26731371_Nonsense_Mutation	1	67	0	34	1	1
chr5_56882258_56882258_Nonsense_Mutation	1	67	0	34	1	1
chr5_56893567_56893568_Frame_Shift_Ins	1	67	0	34	1	1
chr7_92671454_92671454_Missense_Mutation	1	67	0	34	1	1
chr7_152181700_152181700_Nonsense_Mutation	1	67	0	34	1	1
chr8_143932225_143932225_Missense_Mutation	1	67	0	34	1	1
chr11_33864653_33864653_Missense_Mutation	1	67	0	34	1	1
chr12_27679612_27679612_Missense_Mutation	1	67	0	34	1	1
chr22_40424297_40424297_Missense_Mutation	1	67	0	34	1	1
chr2_61478923_61478923_Missense_Mutation	1	67	0	34	1	1
chr8_102285563_102285563_Missense_Mutation	1	67	0	34	1	1
chr3_12405920_12405920_Missense_Mutation	1	67	0	34	1	1
chr5_180631742_180631742_Missense_Mutation	1	67	0	34	1	1
chr10_8069533_8069549_Frame_Shift_Del	1	67	0	34	1	1
chr15_88126288_88126288_Missense_Mutation	1	67	0	34	1	1
chr3_142562330_142562330_Missense_Mutation	1	67	0	34	1	1
chr7_102028117_102028117_Missense_Mutation	1	67	0	34	1	1
chr12_121810163_121810170_Frame_Shift_Del	1	67	0	34	1	1
chr17_7674220_7674220_Missense_Mutation	1	67	0	34	1	1
chr7_116795951_116795951_Missense_Mutation	1	67	0	34	1	1
chr19_4090641_4090641_Missense_Mutation	1	67	0	34	1	1
chr1_64873398_64873398_Missense_Mutation	1	67	0	34	1	1
chr1_119915524_119915524_Nonsense_Mutation	1	67	0	34	1	1
chr1_157589339_157589339_Missense_Mutation	1	67	0	34	1	1
chr2_45008747_45008747_Missense_Mutation	1	67	0	34	1	1
chr3_186064440_186064440_Missense_Mutation	1	67	0	34	1	1
chr6_55774241_55774241_Missense_Mutation	1	67	0	34	1	1
chr7_138905048_138905056_In_Frame_Del	1	67	0	34	1	1
chr7_148832741_148832741_Missense_Mutation	1	67	0	34	1	1
chr8_91986958_91986958_Missense_Mutation	1	67	0	34	1	1
chr14_60649146_60649146_Missense_Mutation	1	67	0	34	1	1
chr17_7676192_7676208_Frame_Shift_Del	1	67	0	34	1	1
chr19_15255393_15255393_Missense_Mutation	1	67	0	34	1	1
chr1_15929232_15929233_Frame_Shift_Ins	1	67	0	34	1	1
chr3_142566143_142566143_Missense_Mutation	1	67	0	34	1	1
chr5_31495357_31495357_Missense_Mutation	1	67	0	34	1	1
chr7_98949528_98949528_Missense_Mutation	1	67	0	34	1	1
chr12_6954898_6954898_Missense_Mutation	1	67	0	34	1	1
chr15_90602329_90602329_Missense_Mutation	1	67	0	34	1	1
chr16_13947710_13947742_In_Frame_Del	1	67	0	34	1	1
chr17_7675217_7675217_Missense_Mutation	1	67	0	34	1	1
chr20_62174633_62174633_Missense_Mutation	1	67	0	34	1	1
chrX_71244829_71244852_In_Frame_Del	1	67	0	34	1	1
chr7_27165179_27165179_Missense_Mutation	1	67	0	34	1	1
chr14_102084678_102084681_Splice_Site	1	67	0	34	1	1
chr14_102084683_102084703_Nonsense_Mutation	1	67	0	34	1	1
chr17_43094054_43094054_Frame_Shift_Del	1	67	0	34	1	1
chr19_8973890_8973890_Missense_Mutation	1	67	0	34	1	1
chr20_62164213_62164213_Missense_Mutation	1	67	0	34	1	1
chrX_41140772_41140772_Splice_Site	1	67	0	34	1	1
chr2_24693282_24693282_Missense_Mutation	1	67	0	34	1	1
chr5_68293137_68293138_Frame_Shift_Ins	1	67	0	34	1	1
chr8_100706994_100706994_Missense_Mutation	1	67	0	34	1	1
chr12_132687279_132687279_Missense_Mutation	1	67	0	34	1	1
chr16_15776150_15776150_Missense_Mutation	1	67	0	34	1	1
chr17_7676003_7676004_Frame_Shift_Del	1	67	0	34	1	1
chr20_62162847_62162847_Missense_Mutation	1	67	0	34	1	1
chr2_140457493_140457493_Frame_Shift_Del	1	67	0	34	1	1
chr4_86732463_86732463_Missense_Mutation	1	67	0	34	1	1
chr11_108227858_108227858_Missense_Mutation	1	67	0	34	1	1
chr12_58888957_58888957_Missense_Mutation	1	67	0	34	1	1
chr17_7674213_7674213_Frame_Shift_Del	1	67	0	34	1	1
chr1_26775138_26775139_Missense_Mutation	1	67	0	34	1	1
chr3_52609656_52609656_Missense_Mutation	1	67	0	34	1	1
chr5_142873460_142873460_Missense_Mutation	1	67	0	34	1	1
chr7_146116899_146116899_Missense_Mutation	1	67	0	34	1	1
chr9_136496849_136496849_Missense_Mutation	1	67	0	34	1	1
chr9_136518617_136518617_Missense_Mutation	1	67	0	34	1	1
chr11_1015863_1015863_Nonsense_Mutation	1	67	0	34	1	1
chr11_118900064_118900064_Missense_Mutation	1	67	0	34	1	1
chr12_56719884_56719884_Missense_Mutation	1	67	0	34	1	1
chr12_121819596_121819596_Missense_Mutation	1	67	0	34	1	1
chr16_2046270_2046270_Missense_Mutation	1	67	0	34	1	1
chrX_48685785_48685785_Missense_Mutation	1	67	0	34	1	1
chr3_53665795_53665796_Frame_Shift_Ins	1	67	0	34	1	1
chr4_86741638_86741638_Missense_Mutation	1	67	0	34	1	1
chr5_56881907_56881907_Missense_Mutation	1	67	0	34	1	1
chr5_56887432_56887432_Missense_Mutation	1	67	0	34	1	1
chr7_75738907_75738907_Missense_Mutation	1	67	0	34	1	1
chr8_41941230_41941230_Missense_Mutation	1	67	0	34	1	1
chr9_132911034_132911034_Nonsense_Mutation	1	67	0	34	1	1
chr19_15243254_15243254_Nonsense_Mutation	1	67	0	34	1	1
chrX_101353313_101353313_Missense_Mutation	1	67	0	34	1	1
chr8_144516070_144516071_Frame_Shift_Del	1	67	0	34	1	1
chr13_27963309_27963309_Missense_Mutation	1	67	0	34	1	1
chr15_90629339_90629339_Missense_Mutation	1	67	0	34	1	1
chr16_2174296_2174296_Missense_Mutation	1	67	0	34	1	1
chrX_53193302_53193302_Missense_Mutation	1	67	0	34	1	1
chr4_186588999_186588999_Missense_Mutation	1	67	0	34	1	1
chr7_152177002_152177003_Frame_Shift_Del	1	67	0	34	1	1
chr12_70592416_70592416_Missense_Mutation	1	67	0	34	1	1
chr16_2070552_2070552_Missense_Mutation	1	67	0	34	1	1
chr10_43114716_43114716_Missense_Mutation	1	67	0	34	1	1
chr1_15932115_15932115_Nonsense_Mutation	1	67	0	34	1	1
chr3_179218295_179218295_Missense_Mutation	1	67	0	34	1	1
chr4_186619580_186619580_Missense_Mutation	1	67	0	34	1	1
chr10_121515239_121515239_Missense_Mutation	1	67	0	34	1	1
chr16_3740481_3740481_Missense_Mutation	1	67	0	34	1	1
chr19_8947620_8947620_Missense_Mutation	1	67	0	34	1	1
chr3_179234298_179234298_Missense_Mutation	1	67	0	34	1	1
chr5_56872965_56872965_Frame_Shift_Del	1	67	0	34	1	1
chr5_56882639_56882640_Frame_Shift_Ins	1	67	0	34	1	1
chr7_152250883_152250883_Nonsense_Mutation	1	67	0	34	1	1
chr14_37592035_37592035_Missense_Mutation	1	67	0	34	1	1
chr19_52190151_52190151_Missense_Mutation	1	67	0	34	1	1
chr19_54143699_54143699_Missense_Mutation	1	67	0	34	1	1
chr4_125451395_125451395_Missense_Mutation	0	68	1	33	0.3333333	1
chr9_8331642_8331642_Missense_Mutation	0	68	1	33	0.3333333	1
chr13_48380236_48380236_Frame_Shift_Del	0	68	1	33	0.3333333	1
chr1_26760869_26760869_Nonsense_Mutation	0	68	1	33	0.3333333	1
chr2_140903093_140903093_Missense_Mutation	0	68	1	33	0.3333333	1
chr3_195747250_195747250_Missense_Mutation	0	68	1	33	0.3333333	1
chr4_54267452_54267452_Missense_Mutation	0	68	1	33	0.3333333	1
chr9_121146168_121146168_Missense_Mutation	0	68	1	33	0.3333333	1
chr11_118512017_118512017_Missense_Mutation	0	68	1	33	0.3333333	1
chr16_3728468_3728468_Missense_Mutation	0	68	1	33	0.3333333	1
chr17_50199450_50199450_Missense_Mutation	0	68	1	33	0.3333333	1
chr19_8965935_8965935_Missense_Mutation	0	68	1	33	0.3333333	1
chr19_21536353_21536355_In_Frame_Del	0	68	1	33	0.3333333	1
chr19_42291330_42291330_Missense_Mutation	0	68	1	33	0.3333333	1
chr19_46920598_46920598_Missense_Mutation	0	68	1	33	0.3333333	1
chr4_105234930_105234930_Missense_Mutation	0	68	1	33	0.3333333	1
chr4_186619820_186619820_Missense_Mutation	0	68	1	33	0.3333333	1
chr13_35171413_35171413_Missense_Mutation	0	68	1	33	0.3333333	1
chr1_50970396_50970396_Missense_Mutation	0	68	1	33	0.3333333	1
chr4_87115179_87115179_Missense_Mutation	0	68	1	33	0.3333333	1
chr11_92880866_92880866_Missense_Mutation	0	68	1	33	0.3333333	1
chr12_51980942_51980968_Splice_Site	0	68	1	33	0.3333333	1
chr14_34776451_34776472_Frame_Shift_Del	0	68	1	33	0.3333333	1
chr14_99174803_99174803_Missense_Mutation	0	68	1	33	0.3333333	1
chr3_52403830_52403830_Missense_Mutation	0	68	1	33	0.3333333	1
chr3_105740528_105740540_Frame_Shift_Del	0	68	1	33	0.3333333	1
chr3_169090018_169090018_Missense_Mutation	0	68	1	33	0.3333333	1
chr6_167951511_167951521_Frame_Shift_Del	0	68	1	33	0.3333333	1
chr7_92002085_92002085_Missense_Mutation	0	68	1	33	0.3333333	1
chr15_50449433_50449440_Frame_Shift_Del	0	68	1	33	0.3333333	1
chrX_71100840_71100840_Missense_Mutation	0	68	1	33	0.3333333	1
chrX_71100849_71100849_Missense_Mutation	0	68	1	33	0.3333333	1
chr1_11144688_11144688_Missense_Mutation	0	68	1	33	0.3333333	1
chr3_138946622_138946698_Frame_Shift_Del	0	68	1	33	0.3333333	1
chr9_8499711_8499711_Missense_Mutation	0	68	1	33	0.3333333	1
chr17_31988477_31988477_Missense_Mutation	0	68	1	33	0.3333333	1
chr17_31988485_31988485_Missense_Mutation	0	68	1	33	0.3333333	1
chr19_29820818_29820818_Missense_Mutation	0	68	1	33	0.3333333	1
chr19_44757098_44757098_Missense_Mutation	0	68	1	33	0.3333333	1
chr3_52403415_52403415_Splice_Site	0	68	1	33	0.3333333	1
chr8_31640438_31640438_Missense_Mutation	0	68	1	33	0.3333333	1
chr8_112304754_112304754_Missense_Mutation	0	68	1	33	0.3333333	1
chr8_138256704_138256704_Missense_Mutation	0	68	1	33	0.3333333	1
chr11_108325500_108325539_Frame_Shift_Del	0	68	1	33	0.3333333	1
chr17_7676082_7676082_Frame_Shift_Del	0	68	1	33	0.3333333	1
chr17_43045767_43045767_Nonsense_Mutation	0	68	1	33	0.3333333	1
chrX_37009252_37009252_Missense_Mutation	0	68	1	33	0.3333333	1
chrX_45059337_45059337_Nonsense_Mutation	0	68	1	33	0.3333333	1
chrX_133699894_133699894_Splice_Site	0	68	1	33	0.3333333	1
chr1_162775672_162775672_Missense_Mutation	0	68	1	33	0.3333333	1
chr2_24037952_24037952_Missense_Mutation	0	68	1	33	0.3333333	1
chr2_36849487_36849487_Missense_Mutation	0	68	1	33	0.3333333	1
chr2_99593858_99593858_Missense_Mutation	0	68	1	33	0.3333333	1
chr4_98392044_98392045_In_Frame_Ins	0	68	1	33	0.3333333	1
chr5_1293547_1293547_Missense_Mutation	0	68	1	33	0.3333333	1
chr7_92084866_92084866_Missense_Mutation	0	68	1	33	0.3333333	1
chr11_92765015_92765015_Missense_Mutation	0	68	1	33	0.3333333	1
chr17_7670664_7670664_Nonsense_Mutation	0	68	1	33	0.3333333	1
chr22_20982458_20982458_Missense_Mutation	0	68	1	33	0.3333333	1
chr1_18703232_18703232_Missense_Mutation	0	68	1	33	0.3333333	1
chr1_197146373_197146373_Missense_Mutation	0	68	1	33	0.3333333	1
chr1_205663457_205663457_Missense_Mutation	0	68	1	33	0.3333333	1
chr2_47408509_47408509_Missense_Mutation	0	68	1	33	0.3333333	1
chr2_60461859_60461859_Missense_Mutation	0	68	1	33	0.3333333	1
chr2_212124844_212124844_Missense_Mutation	0	68	1	33	0.3333333	1
chr3_121467548_121467548_Missense_Mutation	0	68	1	33	0.3333333	1
chr4_25666153_25666153_Missense_Mutation	0	68	1	33	0.3333333	1
chr4_125316710_125316710_Missense_Mutation	0	68	1	33	0.3333333	1
chr6_149702109_149702109_Missense_Mutation	0	68	1	33	0.3333333	1
chr7_75555537_75555537_Missense_Mutation	0	68	1	33	0.3333333	1
chr7_127694867_127694867_Missense_Mutation	0	68	1	33	0.3333333	1
chr7_152176311_152176311_Missense_Mutation	0	68	1	33	0.3333333	1
chr7_157005593_157005593_Missense_Mutation	0	68	1	33	0.3333333	1
chr8_41977094_41977094_Missense_Mutation	0	68	1	33	0.3333333	1
chr9_5064911_5064911_Missense_Mutation	0	68	1	33	0.3333333	1
chr9_115086235_115086235_Missense_Mutation	0	68	1	33	0.3333333	1
chr11_57802058_57802058_Missense_Mutation	0	68	1	33	0.3333333	1
chr12_56095303_56095303_Missense_Mutation	0	68	1	33	0.3333333	1
chr12_124372206_124372206_Missense_Mutation	0	68	1	33	0.3333333	1
chr13_20006413_20006413_Missense_Mutation	0	68	1	33	0.3333333	1
chr15_50492753_50492753_Missense_Mutation	0	68	1	33	0.3333333	1
chr15_50492758_50492758_Missense_Mutation	0	68	1	33	0.3333333	1
chr15_90891000_90891000_Missense_Mutation	0	68	1	33	0.3333333	1
chr17_39792680_39792680_Missense_Mutation	0	68	1	33	0.3333333	1
chr17_59681462_59681462_Missense_Mutation	0	68	1	33	0.3333333	1
chr17_80376426_80376426_Missense_Mutation	0	68	1	33	0.3333333	1
chr19_8955201_8955201_Missense_Mutation	0	68	1	33	0.3333333	1
chr19_32915385_32915385_Missense_Mutation	0	68	1	33	0.3333333	1
chr22_41177695_41177695_Nonsense_Mutation	0	68	1	33	0.3333333	1
chr1_197090988_197090988_Missense_Mutation	0	68	1	33	0.3333333	1
chr2_32594044_32594044_Missense_Mutation	0	68	1	33	0.3333333	1
chr4_105236635_105236635_Missense_Mutation	0	68	1	33	0.3333333	1
chr6_35459725_35459725_Missense_Mutation	0	68	1	33	0.3333333	1
chr8_41661538_41661538_Missense_Mutation	0	68	1	33	0.3333333	1
chr8_112254278_112254278_Missense_Mutation	0	68	1	33	0.3333333	1
chr11_72013733_72013733_Missense_Mutation	0	68	1	33	0.3333333	1
chr11_72015738_72015747_Frame_Shift_Del	0	68	1	33	0.3333333	1
chr11_86268515_86268515_Missense_Mutation	0	68	1	33	0.3333333	1
chr18_44950541_44950541_Missense_Mutation	0	68	1	33	0.3333333	1
chr20_1937384_1937384_Missense_Mutation	0	68	1	33	0.3333333	1
chr6_55755682_55755682_Missense_Mutation	0	68	1	33	0.3333333	1
chr7_102227518_102227518_Missense_Mutation	0	68	1	33	0.3333333	1
chr11_118501688_118501688_Missense_Mutation	0	68	1	33	0.3333333	1
chr13_48452977_48453021_Splice_Site	0	68	1	33	0.3333333	1
chr17_7674292_7674292_Splice_Site	0	68	2	32	0.1089109	1
chr13_32370556_32370556_Missense_Mutation	0	68	1	33	0.3333333	1
chr17_7675088_7675088_Missense_Mutation	0	68	2	32	0.1089109	1
chr17_40354387_40354387_Missense_Mutation	0	68	1	33	0.3333333	1
chr22_20994558_20994558_Missense_Mutation	0	68	1	33	0.3333333	1
chr22_27800204_27800204_Missense_Mutation	0	68	1	33	0.3333333	1
chr7_81705401_81705401_Missense_Mutation	0	68	1	33	0.3333333	1
chr14_95090496_95090522_Nonstop_Mutation	0	68	1	33	0.3333333	1
chr1_47251511_47251511_Missense_Mutation	0	68	1	33	0.3333333	1
chr2_32481433_32481433_Missense_Mutation	0	68	1	33	0.3333333	1
chr2_42301333_42301333_Missense_Mutation	0	68	1	33	0.3333333	1
chr2_70088224_70088224_Missense_Mutation	0	68	1	33	0.3333333	1
chr3_158593421_158593421_Missense_Mutation	0	68	1	33	0.3333333	1
chr4_55089453_55089453_Missense_Mutation	0	68	1	33	0.3333333	1
chr5_56881226_56881226_Missense_Mutation	0	68	1	33	0.3333333	1
chr5_112801364_112801364_Missense_Mutation	0	68	1	33	0.3333333	1
chr6_127990774_127990774_Missense_Mutation	0	68	1	33	0.3333333	1
chr7_98935638_98935638_Missense_Mutation	0	68	1	33	0.3333333	1
chr8_31150417_31150417_Missense_Mutation	0	68	1	33	0.3333333	1
chr8_108203033_108203033_Missense_Mutation	0	68	1	33	0.3333333	1
chr8_112265554_112265554_Missense_Mutation	0	68	1	33	0.3333333	1
chr9_93292932_93292932_Missense_Mutation	0	68	1	33	0.3333333	1
chr9_121123973_121123973_Missense_Mutation	0	68	1	33	0.3333333	1
chr9_121124069_121124069_Missense_Mutation	0	68	1	33	0.3333333	1
chr11_92836566_92836566_Missense_Mutation	0	68	1	33	0.3333333	1
chr12_49042128_49042128_Missense_Mutation	0	68	1	33	0.3333333	1
chr12_56716465_56716465_Missense_Mutation	0	68	1	33	0.3333333	1
chr12_57107280_57107280_Missense_Mutation	0	68	1	33	0.3333333	1
chr13_32336642_32336642_Missense_Mutation	0	68	1	33	0.3333333	1
chr13_35161807_35161807_Missense_Mutation	0	68	1	33	0.3333333	1
chr14_95096278_95096278_Missense_Mutation	0	68	1	33	0.3333333	1
chr16_72795571_72795571_Missense_Mutation	0	68	1	33	0.3333333	1
chr17_43092412_43092412_Missense_Mutation	0	68	1	33	0.3333333	1
chr19_50407388_50407388_Missense_Mutation	0	68	1	33	0.3333333	1
chr20_51790882_51790882_Missense_Mutation	0	68	1	33	0.3333333	1
chr22_31345265_31345265_Missense_Mutation	0	68	1	33	0.3333333	1
chr22_36289123_36289123_Nonsense_Mutation	0	68	1	33	0.3333333	1
chrX_154352557_154352557_Missense_Mutation	0	68	1	33	0.3333333	1
chr7_152136925_152136925_Splice_Site	0	68	1	33	0.3333333	1
chr8_102312485_102312485_Missense_Mutation	0	68	1	33	0.3333333	1
chr8_133242051_133242052_Frame_Shift_Ins	0	68	1	33	0.3333333	1
chr12_1083319_1083319_Missense_Mutation	0	68	1	33	0.3333333	1
chr16_67611032_67611032_Missense_Mutation	0	68	1	33	0.3333333	1
chr16_89746628_89746628_Missense_Mutation	0	68	1	33	0.3333333	1
chr17_20205014_20205014_Missense_Mutation	0	68	1	33	0.3333333	1
chr17_80347685_80347685_Missense_Mutation	0	68	1	33	0.3333333	1
chr19_53577569_53577569_Missense_Mutation	0	68	1	33	0.3333333	1
chr21_34880556_34880556_Splice_Site	0	68	1	33	0.3333333	1
chr22_23825225_23825225_Missense_Mutation	0	68	1	33	0.3333333	1
chr1_26780159_26780160_Frame_Shift_Ins	0	68	1	33	0.3333333	1
chr5_68295279_68295281_In_Frame_Del	0	68	1	33	0.3333333	1
chr8_143916856_143916856_Missense_Mutation	0	68	1	33	0.3333333	1
chr17_7675175_7675175_Nonsense_Mutation	0	68	1	33	0.3333333	1
chr2_80647856_80647856_Missense_Mutation	0	68	1	33	0.3333333	1
chr3_179218286_179218286_Missense_Mutation	0	68	1	33	0.3333333	1
chr6_106099430_106099431_Frame_Shift_Ins	0	68	1	33	0.3333333	1
chr6_106099432_106099433_Nonsense_Mutation	0	68	1	33	0.3333333	1
chr7_55154026_55154026_Nonsense_Mutation	0	68	1	33	0.3333333	1
chr10_70600695_70600695_Missense_Mutation	0	68	1	33	0.3333333	1
chr17_7670685_7670685_Frame_Shift_Del	0	68	1	33	0.3333333	1
chrX_45107510_45107511_Frame_Shift_Del	0	68	1	33	0.3333333	1
chr6_138814530_138814530_Missense_Mutation	0	68	1	33	0.3333333	1
chr6_151808033_151808033_Missense_Mutation	0	68	1	33	0.3333333	1
chr7_140808041_140808041_Missense_Mutation	0	68	1	33	0.3333333	1
chr17_7675184_7675184_Missense_Mutation	0	68	1	33	0.3333333	1
chr17_35846934_35846934_Nonsense_Mutation	0	68	1	33	0.3333333	1
chr17_76736448_76736449_Missense_Mutation	0	68	1	33	0.3333333	1
chr19_8889803_8889803_Missense_Mutation	0	68	1	33	0.3333333	1
chr22_31344975_31344975_Missense_Mutation	0	68	1	33	0.3333333	1
chr1_15938770_15938784_In_Frame_Del	0	68	1	33	0.3333333	1
chr1_15938791_15938791_Missense_Mutation	0	68	1	33	0.3333333	1
chr1_26780535_26780535_Missense_Mutation	0	68	1	33	0.3333333	1
chr1_47280444_47280444_Missense_Mutation	0	68	1	33	0.3333333	1
chr1_117623678_117623678_Missense_Mutation	0	68	1	33	0.3333333	1
chr3_47017217_47017217_Frame_Shift_Del	0	68	1	33	0.3333333	1
chr9_131144301_131144301_Missense_Mutation	0	68	1	33	0.3333333	1
chr11_92355059_92355059_Missense_Mutation	0	68	1	33	0.3333333	1
chr14_92833267_92833267_Missense_Mutation	0	68	1	33	0.3333333	1
chr19_14516564_14516564_Missense_Mutation	0	68	1	33	0.3333333	1
chr19_45364253_45364282_In_Frame_Del	0	68	1	33	0.3333333	1
chrX_47175077_47175077_Missense_Mutation	0	68	1	33	0.3333333	1
chrX_71241041_71241041_Missense_Mutation	0	68	1	33	0.3333333	1
chr5_35874486_35874486_Missense_Mutation	0	68	1	33	0.3333333	1
chr12_295620_295620_Nonsense_Mutation	0	68	1	33	0.3333333	1
chr17_7673533_7673533_Splice_Site	0	68	1	33	0.3333333	1
chr1_36466799_36466799_Missense_Mutation	0	68	1	33	0.3333333	1
chr2_47839497_47839497_Missense_Mutation	0	68	1	33	0.3333333	1
chr2_136115345_136115345_Missense_Mutation	0	68	1	33	0.3333333	1
chr2_140702435_140702435_Missense_Mutation	0	68	1	33	0.3333333	1
chr2_186646809_186646809_Missense_Mutation	0	68	1	33	0.3333333	1
chr4_40121526_40121526_Missense_Mutation	0	68	1	33	0.3333333	1
chr9_132896576_132896576_Missense_Mutation	0	68	1	33	0.3333333	1
chr10_46012921_46012921_Missense_Mutation	0	68	1	33	0.3333333	1
chr12_45817681_45817681_Missense_Mutation	0	68	1	33	0.3333333	1
chr15_89323445_89323447_In_Frame_Del	0	68	1	33	0.3333333	1
chr17_50196663_50196663_Missense_Mutation	0	68	1	33	0.3333333	1
chrX_124045214_124045214_Missense_Mutation	0	68	1	33	0.3333333	1
chr7_129206527_129206527_Missense_Mutation	0	68	1	33	0.3333333	1
chrX_124030971_124030971_Missense_Mutation	0	68	1	33	0.3333333	1
chr2_188998318_188998318_Missense_Mutation	0	68	1	33	0.3333333	1
chr3_179203671_179203671_Missense_Mutation	0	68	1	33	0.3333333	1
chr5_1278693_1278693_Missense_Mutation	0	68	1	33	0.3333333	1
chr5_68280609_68280609_Missense_Mutation	0	68	1	33	0.3333333	1
chr12_57094687_57094687_Missense_Mutation	0	68	1	33	0.3333333	1
chr17_7674894_7674894_Nonsense_Mutation	0	68	1	33	0.3333333	1
chr17_59685629_59685629_Missense_Mutation	0	68	1	33	0.3333333	1
chrX_37009713_37009713_Nonsense_Mutation	0	68	1	33	0.3333333	1
chrX_53409458_53409458_Missense_Mutation	0	68	1	33	0.3333333	1
chr1_156137112_156137112_Splice_Site	0	68	1	33	0.3333333	1
chr3_10063840_10063840_Nonsense_Mutation	0	68	1	33	0.3333333	1
chr10_68644887_68644887_Missense_Mutation	0	68	1	33	0.3333333	1
chr17_7673552_7673552_Nonsense_Mutation	0	68	1	33	0.3333333	1
chr19_8943571_8943571_Missense_Mutation	0	68	1	33	0.3333333	1
chr2_24741867_24741867_Missense_Mutation	0	68	1	33	0.3333333	1
chr2_32611512_32611512_Missense_Mutation	0	68	1	33	0.3333333	1
chr1_241098707_241098707_Missense_Mutation	0	68	1	33	0.3333333	1
chr3_179203734_179203734_Missense_Mutation	0	68	1	33	0.3333333	1
chr6_156778149_156778149_Nonsense_Mutation	0	68	1	33	0.3333333	1
chr7_129212176_129212176_Missense_Mutation	0	68	1	33	0.3333333	1
chr8_41723195_41723195_Missense_Mutation	0	68	1	33	0.3333333	1
chr9_115063868_115063868_Missense_Mutation	0	68	1	33	0.3333333	1
chr10_70600428_70600429_Frame_Shift_Del	0	68	1	33	0.3333333	1
chr12_6955696_6955696_Missense_Mutation	0	68	1	33	0.3333333	1
chr12_114679563_114679563_Missense_Mutation	0	68	1	33	0.3333333	1
chr16_72793457_72793457_Missense_Mutation	0	68	1	33	0.3333333	1
chr17_31337367_31337367_Splice_Site	0	68	1	33	0.3333333	1
chr17_39530993_39530993_Missense_Mutation	0	68	1	33	0.3333333	1
chr19_46920813_46920814_Frame_Shift_Del	0	68	1	33	0.3333333	1
chrX_154364332_154364332_Missense_Mutation	0	68	1	33	0.3333333	1
chr2_96253935_96253935_Missense_Mutation	0	68	1	33	0.3333333	1
chr3_52603617_52603617_Missense_Mutation	0	68	1	33	0.3333333	1
chr3_179199156_179199156_Missense_Mutation	0	68	1	33	0.3333333	1
chr7_148815536_148815536_Missense_Mutation	0	68	1	33	0.3333333	1
chr11_46320389_46320389_Missense_Mutation	0	68	1	33	0.3333333	1
chr12_47975991_47975991_Missense_Mutation	0	68	1	33	0.3333333	1
chr12_124426700_124426700_Missense_Mutation	0	68	1	33	0.3333333	1
chr13_46127706_46127706_Missense_Mutation	0	68	1	33	0.3333333	1
chr19_10718247_10718247_Missense_Mutation	0	68	1	33	0.3333333	1
chr1_204544673_204544673_Missense_Mutation	0	68	1	33	0.3333333	1
chr2_127293551_127293551_Missense_Mutation	0	68	1	33	0.3333333	1
chr3_177053874_177053874_Missense_Mutation	0	68	1	33	0.3333333	1
chr4_1801977_1801977_Missense_Mutation	0	68	1	33	0.3333333	1
chr4_40121736_40121736_Missense_Mutation	0	68	1	33	0.3333333	1
chr5_1279457_1279457_Missense_Mutation	0	68	1	33	0.3333333	1
chr5_56859800_56859800_Missense_Mutation	0	68	1	33	0.3333333	1
chr7_27199599_27199599_Missense_Mutation	0	68	1	33	0.3333333	1
chr7_37916236_37916236_Missense_Mutation	0	68	1	33	0.3333333	1
chr15_92985630_92985630_Missense_Mutation	0	68	1	33	0.3333333	1
chr16_3770739_3770739_Missense_Mutation	0	68	1	33	0.3333333	1
chr16_11345619_11345619_Missense_Mutation	0	68	1	33	0.3333333	1
chr18_52752276_52752276_Missense_Mutation	0	68	1	33	0.3333333	1
chrX_154364071_154364071_Missense_Mutation	0	68	1	33	0.3333333	1
chr1_202013244_202013244_Nonsense_Mutation	0	68	1	33	0.3333333	1
chr3_186048662_186048662_Missense_Mutation	0	68	1	33	0.3333333	1
chr3_186048664_186048664_Missense_Mutation	0	68	1	33	0.3333333	1
chr11_3693372_3693372_Missense_Mutation	0	68	1	33	0.3333333	1
chr13_48465368_48465368_Missense_Mutation	0	68	1	33	0.3333333	1
chr16_67036699_67036699_Nonsense_Mutation	0	68	1	33	0.3333333	1
chr22_41168542_41168542_Missense_Mutation	0	68	1	33	0.3333333	1
chr1_13742038_13742038_Missense_Mutation	0	68	1	33	0.3333333	1
chr3_8990768_8990768_Missense_Mutation	0	68	1	33	0.3333333	1
chr9_121173689_121173690_Frame_Shift_Ins	0	68	1	33	0.3333333	1
chr9_136544046_136544046_Missense_Mutation	0	68	1	33	0.3333333	1
chr12_114679503_114679503_Splice_Site	0	68	1	33	0.3333333	1
chr9_8376721_8376721_Missense_Mutation	0	68	1	33	0.3333333	1
chr11_118474094_118474094_Missense_Mutation	0	68	1	33	0.3333333	1
chr9_95101763_95101763_Missense_Mutation	0	68	1	33	0.3333333	1
chr12_65066698_65066698_Missense_Mutation	0	68	1	33	0.3333333	1
chr16_15759620_15759621_Nonsense_Mutation	0	68	1	33	0.3333333	1
chr17_55320764_55320764_Missense_Mutation	0	68	1	33	0.3333333	1
chr2_25246204_25246204_Missense_Mutation	0	68	1	33	0.3333333	1
chr2_25799408_25799408_Missense_Mutation	0	68	1	33	0.3333333	1
chr3_47083895_47083895_Missense_Mutation	0	68	1	33	0.3333333	1
chr3_142562770_142562770_Missense_Mutation	0	68	1	33	0.3333333	1
chr4_105235030_105235030_Missense_Mutation	0	68	1	33	0.3333333	1
chr4_125450365_125450365_Missense_Mutation	0	68	1	33	0.3333333	1
chr4_186709436_186709436_Missense_Mutation	0	68	1	33	0.3333333	1
chr5_177211505_177211505_Missense_Mutation	0	68	1	33	0.3333333	1
chr5_180624003_180624003_Missense_Mutation	0	68	1	33	0.3333333	1
chr7_5352071_5352071_Missense_Mutation	0	68	1	33	0.3333333	1
chr7_75553503_75553503_Missense_Mutation	0	68	1	33	0.3333333	1
chr8_31081188_31081188_Missense_Mutation	0	68	1	33	0.3333333	1
chr8_32595840_32595840_Missense_Mutation	0	68	1	33	0.3333333	1
chr8_42288712_42288712_Missense_Mutation	0	68	1	33	0.3333333	1
chr8_94130944_94130944_Missense_Mutation	0	68	1	33	0.3333333	1
chr9_121098411_121098411_Missense_Mutation	0	68	1	33	0.3333333	1
chr10_68572823_68572823_Missense_Mutation	0	68	1	33	0.3333333	1
chr11_108677221_108677221_Missense_Mutation	0	68	1	33	0.3333333	1
chr12_47974193_47974193_Missense_Mutation	0	68	1	33	0.3333333	1
chr12_70609113_70609113_Missense_Mutation	0	68	1	33	0.3333333	1
chr12_122022114_122022114_Missense_Mutation	0	68	1	33	0.3333333	1
chr12_124341916_124341916_Missense_Mutation	0	68	1	33	0.3333333	1
chr12_124372487_124372487_Missense_Mutation	0	68	1	33	0.3333333	1
chr14_50757699_50757699_Missense_Mutation	0	68	1	33	0.3333333	1
chr16_89816599_89816599_Missense_Mutation	0	68	1	33	0.3333333	1
chr17_80298494_80298494_Missense_Mutation	0	68	1	33	0.3333333	1
chr17_80325126_80325126_Missense_Mutation	0	68	1	33	0.3333333	1
chr19_8946265_8946265_Missense_Mutation	0	68	1	33	0.3333333	1
chr19_8951739_8951739_Missense_Mutation	0	68	1	33	0.3333333	1
chr19_8963589_8963589_Missense_Mutation	0	68	1	33	0.3333333	1
chr19_8972467_8972467_Missense_Mutation	0	68	1	33	0.3333333	1
chr19_8972498_8972498_Missense_Mutation	0	68	1	33	0.3333333	1
chrX_108733710_108733710_Missense_Mutation	0	68	1	33	0.3333333	1
chrX_126165484_126165484_Missense_Mutation	0	68	1	33	0.3333333	1
chr1_15938736_15938736_Missense_Mutation	0	68	1	33	0.3333333	1
chr5_150077396_150077396_Missense_Mutation	0	68	1	33	0.3333333	1
chr8_138151320_138151320_Missense_Mutation	0	68	1	33	0.3333333	1
chr10_89008942_89008946_Frame_Shift_Del	0	68	1	33	0.3333333	1
chr12_45837609_45837609_Missense_Mutation	0	68	1	33	0.3333333	1
chr17_7675095_7675095_Missense_Mutation	0	68	1	33	0.3333333	1
chr17_39727526_39727526_Missense_Mutation	0	68	1	33	0.3333333	1
chrX_108734154_108734154_Missense_Mutation	0	68	1	33	0.3333333	1

## Sheet: S5
Rank	Feature		Omics	Beta	OR	Direction
1	1_203777922_A/G	LAX1 (downstream)	RNA editing	-15077	0.221	Lower non-responder risk
2	16_27451572_A/G	IL21R (3'UTR)	RNA editing	-10449	0.352	Lower non-responder risk
3	19_1372712_A/G	PWWP3A (intron)	RNA editing	0.9561	2602	Higher non-responder risk
4	19_39492751_A/G	TIMM50 (3'UTR)	RNA editing	-0.8505	0.427	Lower non-responder risk
5	19_39426948_A/G	PLEKHG2 (3'UTR)	RNA editing	-0.6931	0.500	Lower non-responder risk
6	ENST00000416660.1	SLC51A-203	Gene expression	-0.6418	0.526	Lower non-responder risk
7	Age.group70+		Clinical	-0.6330	0.531	Lower non-responder risk
8	Clinical.Molecular.SubtypeER-/HER2+		Clinical	-0.4707	0.625	Lower non-responder risk
9	ENST00000460005.1	LRRC74A	Gene expression	-0.2507	0.778	Lower non-responder risk
10	Clinical.Molecular.SubtypeLum B		Clinical	0.2107	1235	Higher non-responder risk
11	Age.group30 - 39		Clinical	0.1399	1150	Higher non-responder risk
12	T.stageT3		Clinical	0.1281	1137	Higher non-responder risk
13	T.stageT2		Clinical	-0.0857	0.918	Lower non-responder risk
14	Age.group40 - 49		Clinical	0.0800	1083	Higher non-responder risk
15	ENST00000489214.5	GNLY-207 (retained intron)	Gene expression	-0.0796	0.923	Lower non-responder risk
16	ENST00000658291.1	lncRNA (novel transcript)	Gene expression	-0.0712	0.931	Lower non-responder risk
17	Clinical.Molecular.SubtypeLum A		Clinical	0.0414	1042	Higher non-responder risk
18	ENST00000663051.2	lncRNA (novel transcript)	Gene expression	-0.0313	0.969	Lower non-responder risk
19	Age.group60 - 69		Clinical	-0.0281	0.972	Lower non-responder risk
20	ENST00000519569.5	MOK-210	Gene expression	0.0183	1019	Higher non-responder risk
21	ENST00000684978.1	LINC01659	Gene expression	-0.0172	0.983	Lower non-responder risk
22	ENST00000492217.1	AKR7A2-205	Gene expression	0.0164	1017	Higher non-responder risk
23	ENST00000479295.1	PTPN18-210	Gene expression	0.0142	1014	Higher non-responder risk
24	ENST00000391728.8	KIR3DL1	Gene expression	-0.0141	0.986	Lower non-responder risk
25	ENST00000607622.2	PDE7A-DT	Gene expression	-0.0124	0.988	Lower non-responder risk
26	ENST00000483216.1	USP40-212	Gene expression	0.0112	1011	Higher non-responder risk
27	ENST00000533504.3	TTC12-DT-203	Gene expression	-0.0110	0.989	Lower non-responder risk
28	ENST00000527495.5	CCDC90B-209	Gene expression	-0.0101	0.990	Lower non-responder risk
29	ENST00000622785.4	MND1-206	Gene expression	-0.0071	0.993	Lower non-responder risk
30	ENST00000454385.8		Gene expression	-0.0038	0.996	Lower non-responder risk
31	ENST00000442815.1	LINC01679-201	Gene expression	-0.0024	0.998	Lower non-responder risk
32	ENST00000512095.5	WDR19-213	Gene expression	0.0019	1002	Higher non-responder risk
33	ENST00000512783.5	PCBD2-204	Gene expression	0.0009	1001	Higher non-responder risk
34	ENST00000258930.8	CIB2-201	Gene expression	-0.0005	1000	Lower non-responder risk
35	ENST00000380746.8	DNMT3A-203	Gene expression	-0.0004	1000	Lower non-responder risk
36	ENST00000410055.5	PDK1-203	Gene expression	-0.0002	1000	Lower non-responder risk
37	ENST00000390252.2	IGKV3-15-201	Gene expression	-0.0000	1000	Lower non-responder risk

## Sheet: S6
Dataset	Model	n	Accuracy_mean	Accuracy_sd	Kappa_mean	Kappa_sd	Sensitivity_mean	Sensitivity_sd	Specificity_mean	Specificity_sd	Precision_mean	Precision_sd	Recall_mean	Recall_sd	F1_mean	F1_sd	BalAccuracy_mean	BalAccuracy_sd	ROC_AUC_mean	ROC_AUC_sd	PR_AUC_mean	PR_AUC_sd
DNA	GLMNET	50	0.65	0.0783184962066597	0.195966403685553	0.181370672967825	0.754	0.120729077707409	0.442	0.19906926289252	0.737107000933936	0.0718600254248882	0.754	0.120729077707409	0.738174268388447	0.069319262067085	0.598	0.0906101764794256	0.7126	0.088624638394818	0.848293962688677	0.0575747353897985
DNA	RF	50	0.664666666666667	0.0754157035680978	0.212321730143246	0.202164370962934	0.776	0.126265027394196	0.442	0.25958365408744	0.747316468892718	0.0801034692602872	0.776	0.126265027394196	0.75242933612978	0.062135129903656	0.609	0.104094737070201	0.7158	0.0810713341723805	0.859277272467134	0.0487641033810167
DNA	SVM	50	0.656666666666667	0.0482106112650395	0.0567570730195268	0.122580284869561	0.918	0.124850931522519	0.134	0.190177146205257	0.684119532702291	0.0440663703504539	0.918	0.124850931522519	0.777350232673727	0.0505432788773417	0.526	0.0569102408201203	0.6713	0.0857815807259154	0.809189251001188	0.0625531929367234
ED	GLMNET	50	0.637333333333333	0.078431332533003	0.132511681601423	0.192275498821244	0.782	0.116828847430062	0.348	0.200244748204974	0.710653453532603	0.0618824517053724	0.782	0.116828847430062	0.738875312020141	0.0669982190762515	0.565	0.0923060570237149	0.6559	0.115102837781291	0.81134787025654	0.0786063529604258
ED	RF	50	0.639333333333333	0.0733673390543046	0.0973073978970731	0.21319886019624	0.817	0.109082444012943	0.284	0.24937472827462	0.704314440680649	0.0735281758466634	0.817	0.109082444012943	0.749796312761481	0.0531951938297921	0.5505	0.104184148192966	0.65695	0.0967986153763343	0.815608959555732	0.0713747470078153
ED	SVM	50	0.638666666666667	0.0636600951126415	0.078215073341495	0.143977875999183	0.841	0.142746385636362	0.234	0.211515426175502	0.691780995924113	0.0517689965088884	0.841	0.142746385636362	0.75159441673156	0.0623679546924575	0.5375	0.0711153848276424	0.63725	0.101368505856562	0.786398773513039	0.0753425027432462
ED_DNA	GLMNET	50	0.637333333333333	0.078431332533003	0.132511681601423	0.192275498821244	0.782	0.116828847430062	0.348	0.200244748204974	0.710653453532603	0.0618824517053724	0.782	0.116828847430062	0.738875312020141	0.0669982190762515	0.565	0.0923060570237149	0.6559	0.115102837781291	0.81134787025654	0.0786063529604258
ED_DNA	RF	50	0.639333333333333	0.0733673390543046	0.0973073978970731	0.21319886019624	0.817	0.109082444012943	0.284	0.24937472827462	0.704314440680649	0.0735281758466634	0.817	0.109082444012943	0.749796312761481	0.0531951938297921	0.5505	0.104184148192966	0.65695	0.0967986153763343	0.815608959555732	0.0713747470078153
ED_DNA	SVM	50	0.638666666666667	0.0636600951126415	0.078215073341495	0.143977875999183	0.841	0.142746385636362	0.234	0.211515426175502	0.691780995924113	0.0517689965088884	0.841	0.142746385636362	0.75159441673156	0.0623679546924575	0.5375	0.0711153848276424	0.63725	0.101368505856562	0.786398773513039	0.0753425027432462
ED_EXP	GLMNET	50	0.661333333333333	0.0544442130588817	0.203383463009313	0.124420491908673	0.787	0.098876340002272	0.41	0.152863818278805	0.730910676744423	0.0443036456417867	0.787	0.098876340002272	0.753548625138198	0.0508509134861141	0.5985	0.0617371815993955	0.69085	0.0825650794642552	0.826687226327617	0.0618326927119315
ED_EXP	RF	50	0.672	0.0596132661124908	0.195674246262196	0.149460249375587	0.831	0.100453055336961	0.354	0.179807152930294	0.724476120157117	0.0527856379390812	0.831	0.100453055336961	0.769591943023771	0.0512863277892315	0.5925	0.074273694082448	0.70225	0.0723868751492807	0.839976431904619	0.0521290879049144
ED_EXP	SVM	50	0.644	0.0745173433981659	0.150233350559481	0.179421370743882	0.783	0.141641254223334	0.366	0.229115424079263	0.720587662291679	0.0682061195760374	0.783	0.141641254223334	0.740673142799577	0.0703031928536376	0.5745	0.0882786058164602	0.66365	0.0970446063016636	0.804573012430531	0.0722332962377258
ED_EXP_DNA	GLMNET	50	0.661333333333333	0.0544442130588817	0.203383463009313	0.124420491908673	0.787	0.098876340002272	0.41	0.152863818278805	0.730910676744423	0.0443036456417867	0.787	0.098876340002272	0.753548625138198	0.0508509134861141	0.5985	0.0617371815993955	0.69085	0.0825650794642552	0.826687226327617	0.0618326927119315
ED_EXP_DNA	RF	50	0.672	0.0596132661124908	0.195674246262196	0.149460249375587	0.831	0.100453055336961	0.354	0.179807152930294	0.724476120157117	0.0527856379390812	0.831	0.100453055336961	0.769591943023771	0.0512863277892315	0.5925	0.074273694082448	0.70225	0.0723868751492807	0.839976431904619	0.0521290879049144
ED_EXP_DNA	SVM	50	0.644	0.0745173433981659	0.150233350559481	0.179421370743882	0.783	0.141641254223334	0.366	0.229115424079263	0.720587662291679	0.0682061195760374	0.783	0.141641254223334	0.740673142799577	0.0703031928536376	0.5745	0.0882786058164602	0.66365	0.0970446063016636	0.804573012430531	0.0722332962377258
EXP	GLMNET	50	0.682	0.0625279982639251	0.25561411766918	0.14452047068429	0.797	0.107575317706209	0.452	0.174074813848318	0.749604933580152	0.0580662729167143	0.797	0.107575317706209	0.766984367885679	0.0561863975894664	0.6245	0.0727537782173404	0.70985	0.0885158379694197	0.843193706436731	0.0586116396562273
EXP	RF	50	0.668	0.062073031378287	0.187316945276299	0.163031966351547	0.825	0.0996166120070097	0.354	0.190819927937203	0.723732022983423	0.0560850334633652	0.825	0.0996166120070097	0.766333424114954	0.0513165213772155	0.5895	0.0800334751392012	0.7089	0.0802024860930769	0.852435646046501	0.0429597280357325
EXP	SVM	50	0.663333333333333	0.0680969030765481	0.197020974150694	0.178080704933052	0.794	0.133493101556842	0.402	0.234294424925179	0.736353649401618	0.067205465598422	0.794	0.133493101556842	0.754414990729246	0.0645754761933985	0.598	0.0873124812827759	0.68075	0.0924389622112552	0.813590684241295	0.0687538327625574
EXP_DNA	GLMNET	50	0.682	0.0625279982639251	0.25561411766918	0.14452047068429	0.797	0.107575317706209	0.452	0.174074813848318	0.749604933580152	0.0580662729167143	0.797	0.107575317706209	0.766984367885679	0.0561863975894664	0.6245	0.0727537782173404	0.70985	0.0885158379694197	0.843193706436731	0.0586116396562273
EXP_DNA	RF	50	0.668	0.062073031378287	0.187316945276299	0.163031966351547	0.825	0.0996166120070097	0.354	0.190819927937203	0.723732022983423	0.0560850334633652	0.825	0.0996166120070097	0.766333424114954	0.0513165213772155	0.5895	0.0800334751392012	0.7089	0.0802024860930769	0.852435646046501	0.0429597280357325
EXP_DNA	SVM	50	0.663333333333333	0.0680969030765481	0.197020974150694	0.178080704933052	0.794	0.133493101556842	0.402	0.234294424925179	0.736353649401618	0.067205465598422	0.794	0.133493101556842	0.754414990729246	0.0645754761933985	0.598	0.0873124812827759	0.68075	0.0924389622112552	0.813590684241295	0.0687538327625574
